# Supplementary material for: Predict drug sensitivity of cancer cells with pathway activity inference
Source: BMC Med Genomics. 2019 Jan 31;12(Suppl 1):15. doi: 10.1186/s12920-018-0449-4 (PMC6357358; doi:10.1186/s12920-018-0449-4)
Supplement: Supplementary file 1 — Metrics of pathway member genes and their correlations. (XLSX 127 kb) [file 12920_2018_449_MOESM1_ESM.xlsx]

## Sheet: metrics_correlation_pathways
Ind	Pathway	# member genes with expressions	# gene pairs	pairCount>=0.2	pairCount<=-0.2	median absolute correlation	pval_median_abs_corr
210	CFTR translational fidelity (class I mutations)	44	946	827	0	0.655232	0
936	Oxidative phosphorylation	71	2485	2299	0	0.463618	0
723	IMP biosynthesis	9	36	33	0	0.451683	0
1407	Ubiquinone metabolism	37	666	608	0	0.449463	0
207	Cell cycle_Transition and termination of DNA replication	36	630	513	0	0.43511	0
1372	Translation _Regulation of translation initiation	76	2850	2558	0	0.430079	0
52	Aminoacyl-tRNA biosynthesis in cytoplasm	19	171	165	0	0.429716	0
53	Aminoacyl-tRNA biosynthesis in cytoplasm/ Rodent version	19	171	165	0	0.429716	0
427	DNA damage_Mismatch repair	18	153	119	0	0.418583	0
206	Cell cycle_The metaphase checkpoint	31	465	424	0	0.413804	0
1392	Transport_RAN regulation pathway	42	861	758	0	0.411607	0
31	Activation of p53RE-dependent transcription by etoposide amd mitomycin	11	55	43	0	0.400459	0
200	Cell cycle_Role of APC in cell cycle regulation	45	990	797	0	0.393277	0
425	DNA damage_DNA-damage-induced responses	9	36	28	0	0.39278	0
807	Mechanism of Pioglitazone/ Metformin and Rosiglitazone/ Metformin cooperative action in Diabetes mellitus, Type 2	44	946	685	0	0.37432	0
205	Cell cycle_Start of DNA replication in early S phase	40	780	594	0	0.372173	0
284	Delta508-CFTR traffic / ER-to-Golgi in CF	23	253	204	0	0.36463	0
924	Normal wtCFTR traffic / ER-to-Golgi	23	253	204	0	0.36463	0
854	N-Glycan biosynthesis p1	18	153	147	0	0.361529	0
1397	Tricarbonic acid cycle	20	190	157	0	0.356921	0
234	Cholesterol Biosynthesis	20	190	157	0	0.349026	0
90	Apoptosis and survival_DNA-damage-induced apoptosis	14	91	73	0	0.346069	0
54	Aminoacyl-tRNA biosynthesis in mitochondrion	13	78	76	0	0.345649	0
600	HSP70 and HSP40-dependent folding in Huntington disease	70	2415	1725	1	0.343241	0
1037	Regulation of degradation of wt-CFTR	33	528	387	0	0.343203	0
805	Mechanism of gemcitabine action in pancreatic cancer	22	231	131	0	0.342612	0
430	DNA damage_Role of Brca1 and Brca2 in DNA repair	37	666	548	0	0.335538	0
202	Cell cycle_Role of SCF complex in cell cycle regulation	36	630	481	0	0.335311	0
1159	Role of XBP1 protein in multiple myeloma	45	990	695	3	0.329789	0
1389	Transport_RAB1A regulation pathway	20	190	161	0	0.325029	0
429	DNA damage_Nucleotide excision repair	63	1953	1538	0	0.324797	0
72	Anti-apoptotic pathways in endoplasmic reticulum stress response in multiple myeloma	52	1326	981	1	0.32039	0
1354	Transcription_Ligand-Dependent Transcription of Retinoid-Target genes	117	6786	5356	2	0.318535	0
815	Meiosis	62	1891	1312	0	0.316342	0
1373	Translation_(L)-selenoaminoacids incorporation in proteins during translation	63	1953	1224	0	0.315829	0
285	Delta508-CFTR traffic / Sorting endosome formation in CF	18	153	103	0	0.31519	0
146	Brca1 and Brca2 in breast cancer	28	378	258	0	0.310422	0
564	GTP-XTP metabolism	47	1081	752	4	0.309487	0
128	Autophagy_Autophagy	26	325	246	1	0.30816	0
249	Common schema of ubiquitination	36	630	465	0	0.307599	0
573	HCV-dependent regulation of RNA polymerases leading to HCC	58	1653	1114	2	0.305127	0
381	Development_Regulation of telomere length and cellular immortalization	36	630	461	1	0.302451	0
204	Cell cycle_Spindle assembly and chromosome separation	76	2850	1964	2	0.299852	0
925	Normal wtCFTR traffic / Sorting endosome formation	15	105	66	0	0.292552	0
428	DNA damage_NHEJ mechanisms of DSBs repair	23	253	191	0	0.291931	0
203	Cell cycle_Sister chromatid cohesion	27	351	229	0	0.288422	0
192	Cell cycle_Chromosome condensation in prometaphase	29	406	261	0	0.287709	0
468	Expression targets of Tissue factor signaling in cancer	21	210	121	0	0.284532	0
1370	Translation _Regulation of EIF2 activity	53	1378	925	0	0.281234	0
1391	Transport_RAB5A regulation pathway	22	231	150	0	0.276211	0
1408	Ubiquitin-proteasome system in Huntington's disease	54	1431	832	0	0.275662	0
1350	Transcription_Assembly of RNA Polymerase II preinitiation complex on TATA-less promoters	40	780	467	3	0.268675	0
1375	Translation_Insulin regulation of translation	49	1176	764	0	0.265596	0
634	Immune response_Antigen presentation by MHC class I	61	1830	1093	0	0.265546	0
1140	Role of mevalonate pathway in multiple myeloma	31	465	308	1	0.263767	0
1036	Regulation of degradation of deltaF508 CFTR in CF	54	1431	894	1	0.263369	0
828	Mitochondrial dysfunction in Huntington's disease	91	4095	2409	1	0.263261	0
75	Antigen presentation by MHC class I	63	1953	1145	0	0.255609	0
240	Cigarette smoke-induced oxidative stress and apoptosis in airway epithelial cells	71	2485	1491	1	0.254952	0
413	dGTP metabolism	34	561	320	5	0.254719	0
237	Chromosome separation	59	1711	1011	2	0.252636	0
246	Clathrin-dependent protein traffic	64	2016	1246	13	0.249522	0
1383	Transport_Clathrin-coated vesicle cycle	93	4278	2618	24	0.249475	0
1058	Regulation of lipid metabolism_Regulation of lipid metabolism via LXR, NF-Y and SREBP	34	561	354	1	0.249069	0
209	CFTR folding and maturation (norm and CF)	27	351	206	0	0.24283	0
1007	Putative pathways of MHC class I-dependent postsynaptic long-term depression in major depressive disorder	53	1378	767	6	0.241144	0
1161	SCAP/SREBP Transcriptional Control of Cholesterol and FA Biosynthesis	42	861	532	0	0.240361	0
199	Cell cycle_Role of 14-3-3 proteins in cell cycle regulation	26	325	186	4	0.234882	0
195	Cell cycle_Initiation of mitosis	39	741	408	1	0.233821	0
191	Cell cycle_Cell cycle (generic schema)	23	253	145	3	0.231823	0
1427	wtCFTR and delta508-CFTR traffic / Generic schema (norm and CF)	62	1891	1060	8	0.230496	0
349	Development_Hedgehog signaling	62	1891	1078	3	0.229143	0
1432	Zinc deficiency in Prostate Cancer	19	171	95	0	0.226448	0
576	HCV-mediated liver damage and predisposition to HCC via cell stress	71	2485	1375	9	0.224608	0
262	Cytoskeleton remodeling_CDC42 in cellular processes	30	435	239	8	0.224069	0
280	dCTP/dUTP metabolism	36	630	331	7	0.223709	0
188	Cell adhesion_Role of tetraspanins in the integrin-mediated cell adhesion	52	1326	694	62	0.223179	0
266	Cytoskeleton remodeling_Fibronectin-binding integrins in cell motility	43	903	502	16	0.222888	0
1429	wtCFTR and deltaF508 traffic	90	4005	2179	20	0.222489	0
279	dATP/dITP metabolism	44	946	491	6	0.220591	0
172	Cell adhesion_Alpha-4 integrins in cell migration and adhesion	41	820	422	27	0.220081	0
681	Immune response_IL-6 signaling pathway	33	528	278	2	0.219749	0
125	ATP/ITP metabolism	67	2211	1164	14	0.217481	0
1080	Replication	58	1653	901	10	0.217331	0
834	Mitogenic action of Estradiol / ESR1 (nuclear) in breast cancer	29	406	213	2	0.21625	0
129	Axonal degeneration in multiple sclerosis	75	2775	1460	1	0.215874	0
324	Development_EGFR signaling via small GTPases	39	741	387	2	0.214515	0
1386	Transport_Macropinocytosis	32	496	257	2	0.213942	0
759	Integrin-mediated cell-matrix adhesion	62	1891	896	105	0.212586	0
255	CTP/UTP metabolism	54	1431	734	6	0.212436	0
780	Leucine, isoleucine and valine metabolism.p.2	24	276	150	1	0.211838	0
781	Leucine, isoleucine and valine metabolism/ Rodent version	24	276	150	1	0.211838	0
91	Apoptosis and survival_Endoplasmic reticulum stress response pathway	54	1431	756	2	0.211033	0
362	Development_Membrane-bound ESR1: interaction with growth factors signaling	41	820	428	4	0.210708	0
1121	Role of Huntingtin in regulation of BDNF in Huntington's disease.	28	378	199	0	0.21001	0
596	Histone modification	85	3570	1879	3	0.209171	0
270	Cytoskeleton remodeling_RalA regulation pathway	33	528	273	0	0.208289	0
333	Development_FGF2-dependent induction of EMT	31	465	243	0	0.20815	0
92	Apoptosis and survival_FAS signaling cascades	41	820	419	2	0.20649	0
350	Development_HGF-dependent inhibition of TGF-beta-induced EMT	32	496	251	3	0.205066	0
1106	Role of CNTF and LIF in regulation of oligodendrocyte development	34	561	286	4	0.204865	0
108	Apoptosis and survival_TNFR1 signaling pathway	47	1081	548	4	0.203758	0
383	Development_Role of CDK5 in neuronal development	71	2485	1261	2	0.203661	0
471	FAK1 signaling in melanoma	45	990	487	11	0.202929	0
1107	Role of CNTF and LIF in regulation of oligodendrocyte development in multiple sclerosis	37	666	334	4	0.20269	0
1371	Translation _Regulation of EIF4F activity	59	1711	858	4	0.200734	0
402	Development_Thrombopoietin-regulated cell processes	50	1225	605	10	0.200537	0
907	Nicotine / nAChR alpha-7 signaling in NSLC	44	946	468	5	0.200045	0
400	Development_TGF-beta receptor signaling	67	2211	1095	7	0.199017	0
866	Neurodisease_Parkin signaling in Parkinson disease	82	3321	1639	8	0.198583	0
194	Cell cycle_Influence of Ras and Rho proteins on G1/S Transition	66	2145	1060	3	0.198424	0
197	Cell cycle_Regulation of G1/S transition (part 1)	57	1596	788	3	0.197557	0
985	Proliferative action of Gastrin in pancreatic cancer	40	780	379	6	0.196008	0
678	Immune response_IL-4 - antiapoptotic action	40	780	376	5	0.19531	0
265	Cytoskeleton remodeling_FAK signaling	65	2080	1016	9	0.195288	0
1363	Transcription_Sin3 and NuRD in transcription regulation	41	820	405	0	0.194818	0
982	Prolactin/ ERK signaling in breast cancer	40	780	372	3	0.193075	0
1358	Transcription_Receptor-mediated HIF regulation	42	861	411	0	0.192451	0
70	Anti-apoptotic action of Gastrin in gastric cancer	30	435	202	8	0.192378	0
345	Development_GM-CSF signaling	56	1540	719	21	0.191872	0
1211	Start of mitosis	49	1176	566	1	0.191702	0
1353	Transcription_Ligand-dependent activation of the ESR1/SP pathway	44	946	452	2	0.18903	0
677	Immune response_IL-3 activation and signaling pathway	39	741	318	32	0.188029	0
1359	Transcription_Role of Akt in hypoxia induced HIF1 activation	47	1081	511	0	0.187523	0
1050	Regulation of lipid metabolism_Insulin signaling:generic cascades	52	1326	617	0	0.187417	0
85	Apoptosis and survival_BAD phosphorylation	76	2850	1320	16	0.187305	0
352	Development_IGF-1 receptor signaling	67	2211	1017	12	0.187062	0
267	Cytoskeleton remodeling_Integrin outside-in signaling	73	2628	1206	34	0.186423	0
269	Cytoskeleton remodeling_Neurofilaments	49	1176	535	4	0.185729	0
1196	Signal transduction_JNK pathway	44	946	424	12	0.185158	0
938	Oxidative stress_Role of ASK1 under oxidative stress	39	741	339	0	0.183984	0
1002	Proteolysis_Role of Parkin in the Ubiquitin-Proteasomal Pathway	64	2016	919	7	0.1826	0
1190	Signal transduction_AKT signaling	56	1540	681	11	0.182572	0
684	Immune response_IL-9 signaling pathway	44	946	412	6	0.180829	0
791	LRRK2 in neurons in Parkinson's disease	55	1485	660	10	0.179199	0
397	Development_TGF-beta-dependent induction of EMT via RhoA, PI3K and ILK.	51	1275	553	22	0.178961	0
638	Immune response_BCR pathway	60	1770	727	58	0.177842	0
301	Development_Adiponectin signaling	48	1128	497	3	0.177367	0
796	Main signaling cascades in myeloma cells	54	1431	610	8	0.176609	0
613	IGF-1 signaling in multiple myeloma	59	1711	746	5	0.176272	0
679	Immune response_IL-4 signaling pathway	49	1176	513	10	0.175633	0
377	Development_PIP3 signaling in cardiac myocytes	71	2485	1004	40	0.171215	0
458	ErbB2-induced breast cancer cell invasion	79	3081	1251	41	0.170053	0
673	Immune response_IL-2 activation and signaling pathway	64	2016	805	40	0.169808	0
322	Development_EGFR signaling pathway	69	2346	926	26	0.168174	0
757	Insulin-like growth factor family signaling in colorectal cancer	66	2145	839	23	0.166055	0
490	G-protein signaling_G-Protein alpha-12 signaling pathway	57	1596	630	28	0.165407	0
95	Apoptosis and survival_HTR1A signaling	84	3486	1392	25	0.164956	0
175	Cell adhesion_Chemokines and adhesion	143	10153	3698	237	0.155537	0
987	Propionate metabolism p.1	10	45	31	0	0.301484	0.001
1074	Regulatory T cells in human allergic contact dermatitis	15	105	79	0	0.28696	0.001
229	Cholesterol and Sphingolipids transport / Influx to the early endosome in lung (normal and CF)	15	105	78	0	0.264304	0.001
196	Cell cycle_Nucleocytoplasmic transport of CDK/Cyclins	19	171	99	1	0.256967	0.001
228	Cholesterol and Sphingolipids transport / Influx to the early endosome in liver (normal and CF)	17	136	88	0	0.249203	0.001
232	Cholesterol and Sphingolipids transport / Transport from Golgi and ER to the apical membrane	19	171	98	0	0.247652	0.001
233	Cholesterol and Sphingolipids transport / Transport from Golgi and ER to the apical membrane (normal and CF)	19	171	98	0	0.247652	0.001
20	Activation of HRE-dependent transcription by Co, DFO and hypoxia	16	120	73	0	0.245333	0.001
568	HBV mediates angiogenesis in HCC	20	190	106	2	0.236371	0.001
756	Insulin-dependent stimulation of SREBP-1 in type 2 diabetes in liver	22	231	132	2	0.22751	0.001
422	DNA damage_ATM / ATR regulation of G2 / M checkpoint	26	325	174	1	0.215223	0.001
148	Butanoate metabolism	24	276	147	0	0.213085	0.001
489	G-protein signaling_Cross-talk between Ras-family GTPases	24	276	142	1	0.209827	0.001
28	Activation of NFkB-dependent transcription by TNF-alpha and IL-1	25	300	150	1	0.201852	0.001
508	G-protein signaling_Ras family GTPases in kinase cascades (scheme)	30	435	213	1	0.197954	0.001
423	DNA damage_ATM/ATR regulation of G1/S checkpoint	39	741	364	4	0.197666	0.001
1097	Role of Apo-2L(TNFSF10) in Prostate Cancer cell apoptosis	37	666	324	1	0.195953	0.001
614	IGF-1 signaling in pancreatic cancer	39	741	355	0	0.192433	0.001
193	Cell cycle_ESR1 regulation of G1/S transition	34	561	271	1	0.192194	0.001
77	Apoptosis and survival_Anti-apoptotic action of Gastrin	41	820	379	15	0.190436	0.001
46	AKT signaling in Prostate Cancer	45	990	448	4	0.186635	0.001
315	Development_CNTF receptor signaling	36	630	292	0	0.185403	0.001
1048	Regulation of lipid metabolism_Insulin regulation of fatty acid methabolism	55	1485	678	0	0.18478	0.001
1356	Transcription_P53 signaling pathway	49	1176	528	8	0.182088	0.001
479	FGFR3 signaling in multiple myeloma	34	561	247	6	0.181491	0.001
446	EGFR signaling in Prostate Cancer	46	1035	452	10	0.179564	0.001
351	Development_HGF signaling pathway	51	1275	560	23	0.178974	0.001
335	Development_Flt3 signaling	53	1378	585	17	0.177575	0.001
626	IL-6 signaling in Prostate Cancer	49	1176	502	6	0.177002	0.001
375	Development_PDGF signaling via STATs and NF-kB	40	780	330	5	0.175624	0.001
1198	Signal transduction_PTEN pathway	51	1275	540	4	0.173418	0.001
1248	Stem cells_Histone acetylation in embryonic stem cells	61	1830	800	10	0.172044	0.001
312	Development_Beta-adrenergic receptors transactivation of EGFR	57	1596	660	7	0.169549	0.001
393	Development_Slit-Robo signaling	51	1275	545	5	0.168504	0.001
653	Immune response_Gastrin in inflammatory response	70	2415	986	15	0.166677	0.001
441	Effect of H. pylori infection on gastric epithelial cell proliferation	68	2278	895	37	0.166469	0.001
259	Cytoplasmic microtubules	70	2415	966	8	0.164254	0.001
219	Chemotaxis_CCL2-induced chemotaxis	71	2485	954	56	0.16131	0.001
783	Ligand-independent activation of androgen receptor	88	3828	1466	25	0.160918	0.001
293	Development_A2A receptor signaling	61	1830	692	9	0.160674	0.001
263	Cytoskeleton remodeling_Cytoskeleton remodeling	145	10440	3741	96	0.147038	0.001
431	DNA damage_Role of NFBD1 in DNA damage response	11	55	43	0	0.314169	0.002
598	HSP22 and BAG-3-dependend macroautophagy in Huntington's disease	12	66	39	0	0.244665	0.002
23	Activation of NF-kB-dependent transcription by TNF-alpha	15	105	59	1	0.239862	0.002
76	Antigen presentation by MHC class II	20	190	84	20	0.228293	0.002
635	Immune response_Antigen presentation by MHC class II	20	190	84	20	0.228293	0.002
357	Development_Ligand-dependent activation of the ESR1/AP-1 pathway	24	276	143	0	0.210042	0.002
1264	Stem cells_Putative pathways of telomerase regulation in glioblastoma stem cells	22	231	117	1	0.20928	0.002
692	Immune response_MIF-JAB1 signaling	31	465	226	1	0.191067	0.002
572	HCV-dependent regulation of membrane receptors signaling in HCC	29	406	176	14	0.190167	0.002
622	IL-2 as a growth factor for T cells in multiple sclerosis	40	780	357	3	0.184803	0.002
7	A proinflammatory phenotype of senescent alveolar epithelial cells in COPD	39	741	336	6	0.183145	0.002
763	Interleukin-6 signaling in multiple myeloma	45	990	430	5	0.181295	0.002
964	Possible IL-4-dependent modulation of CFTR expression	37	666	303	4	0.180455	0.002
1082	Reproduction_Progesterone-mediated oocyte maturation	50	1225	526	0	0.177718	0.002
974	Pro-inflammatory action of Gastrin in gastric cancer	58	1653	702	5	0.170342	0.002
69	Anti-apoptotic action of ErbB2 in breast cancer	50	1225	495	6	0.169678	0.002
448	EGFR signaling pathway in lung cancer	56	1540	580	44	0.166856	0.002
339	Development_Gastrin in cell growth and proliferation	64	2016	791	33	0.165798	0.002
1201	Slit-Robo signaling	52	1326	556	5	0.165247	0.002
616	IGF signaling in lung cancer	57	1596	635	5	0.165239	0.002
384	Development_Role of HDAC and calcium/calmodulin-dependent kinase (CaMK) in control of skeletal myogenesis	59	1711	668	12	0.163452	0.002
1024	Regulation and signaling of HGF receptor (Met) and MSP receptor (RON) in lung cancer	75	2775	1101	29	0.163007	0.002
1010	Putative role of Estrogen receptor and Androgen receptor signaling in progression of lung cancer	59	1711	665	13	0.1616	0.002
790	LRRK2 in neuronal apoptosis in Parkinson's disease	12	66	44	0	0.254701	0.003
826	Microsatellite instability in gastric cancer	23	253	131	2	0.218919	0.003
903	NHEJ mechanisms of DSB repair	31	465	229	0	0.197877	0.003
9	Aberrant immune responses in RA	27	351	168	0	0.193478	0.003
766	Intracellular cholesterol transport in CF	46	1035	482	2	0.188511	0.003
767	Intracellular cholesterol transport in norm_old version	46	1035	482	2	0.188511	0.003
1385	Transport_Intracellular cholesterol transport in norm	46	1035	482	2	0.188511	0.003
346	Development_Growth hormone signaling via PI3K/AKT and MAPK cascades	42	861	380	13	0.18113	0.003
389	Development_S1P2 and S1P3 receptors in cell proliferation and differentiation	40	780	352	1	0.180901	0.003
1155	Role of Tissue factor in cancer independent of coagulation protease signaling	41	820	367	3	0.178881	0.003
387	Development_S1P1 receptor signaling via beta-arrestin	45	990	417	6	0.175831	0.003
1111	Role of ER stress in obesity and type 2 diabetes	44	946	422	1	0.175243	0.003
221	Chemotaxis_CXCR4 signaling pathway	49	1176	447	47	0.167504	0.003
341	Development_GDNF family signaling	58	1653	648	6	0.167246	0.003
1387	Transport_Macropinocytosis regulation by growth factors	63	1953	732	34	0.162562	0.003
334	Development_FGFR signaling pathway	60	1770	714	16	0.162227	0.003
609	IFN/Toll receptor pathways	59	1711	667	5	0.161767	0.003
325	Development_Endothelin-1/EDNRA signaling	68	2278	881	17	0.158096	0.003
1072	Regulation of VEGF signaling in pancreatic cancer	29	406	198	0	0.194327	0.004
410	Development_WNT signaling pathway. Part 1. Degradation of beta-catenin in the absence WNT signaling	28	378	181	1	0.191509	0.004
575	HCV-mediated liver damage and predisposition to HCC progression via p53	26	325	150	0	0.185301	0.004
81	Apoptosis and survival_Anti-apoptotic TNFs/NF-kB/IAP pathway	29	406	174	5	0.180115	0.004
713	Immune response_Signaling pathway mediated by IL-6 and IL-1	37	666	301	1	0.179981	0.004
770	K-RAS signaling in pancreatic cancer	43	903	384	6	0.172688	0.004
370	Development_NOTCH1-mediated pathway for NF-KB activity modulation	48	1128	474	3	0.168795	0.004
1095	Role of alpha-6/beta-4 integrins in carcinoma progression	45	990	379	36	0.167479	0.004
443	Effect of H. pylori infection on inflammation in gastric epithelial cells	56	1540	610	7	0.163663	0.004
314	Development_c-Kit ligand signaling pathway during hemopoiesis	65	2080	770	58	0.161025	0.004
409	Development_VEGF signaling via VEGFR2 - generic cascades	93	4278	1531	38	0.153372	0.004
835	Mitomycin action	11	55	30	0	0.236697	0.005
1006	Putative pathways of activation of monoclonal protein secretion in multiple myeloma	18	153	88	0	0.230504	0.005
1070	Regulation of TRE-dependent transcription by PMA	19	171	93	0	0.21117	0.005
297	Development_Activation of astroglial cells proliferation by ACM3	27	351	164	3	0.188405	0.005
825	Microsatellite instability in colorectal cancer	35	595	280	2	0.186422	0.005
438	Dual role of TGF-beta 1 in HCC	25	300	130	3	0.184671	0.005
198	Cell cycle_Regulation of G1/S transition (part 2)	28	378	172	1	0.181365	0.005
1361	Transcription_Role of heterochromatin protein 1 (HP1) family in transcriptional silencing	37	666	280	9	0.172031	0.005
625	IL-6 signaling in multiple myeloma	53	1378	553	3	0.163716	0.005
1071	Regulation of VEGF expression in lung cancer	54	1431	543	31	0.162263	0.005
832	Mitogenic action of ErbB2 in breast cancer	65	2080	774	10	0.153119	0.005
226	Cholesterol and Sphingolipids transport / Distribution to the intracellular membrane compartments	10	45	39	0	0.269262	0.006
227	Cholesterol and Sphingolipids transport / Distribution to the intracellular membrane compartments (normal and CF)	10	45	39	0	0.269262	0.006
271	Cytoskeleton remodeling_RalB regulation pathway	11	55	35	0	0.239434	0.006
243	Cigarette smoke-mediated regulation of NRF2-antioxidant pathway in airway epithelial cells	20	190	97	0	0.204014	0.006
902	NF-kB pathway in multiple myeloma	30	435	191	4	0.179438	0.006
442	Effect of H. pylori infection on gastric epithelial cells motility	56	1540	609	25	0.164806	0.006
1307	Survival pathways in Prostate Cancer	56	1540	577	5	0.161692	0.006
396	Development_TGF-beta-dependent induction of EMT via MAPK	53	1378	529	16	0.157852	0.006
685	Immune response_Immunological synapse formation	87	3741	1207	155	0.15101	0.006
432	DNA damage_Role of SUMO in p53 regulation	18	153	76	0	0.199461	0.007
247	Clathrin vesicle transport	28	378	174	1	0.185279	0.007
178	Cell adhesion_Endothelial cell contacts by non-junctional mechanisms	36	630	271	7	0.174699	0.007
327	Development_EPO-induced Jak-STAT pathway	38	703	294	6	0.171827	0.007
1290	Stem cells_SDF-1 signaling in hematopoietic stem cell homing	48	1128	436	43	0.169847	0.007
814	Mechanisms of resistance to EGFR inhibitors in lung cancer	49	1176	450	38	0.165868	0.007
88	Apoptosis and survival_Ceramides signaling pathway	39	741	286	1	0.165528	0.007
449	EML4/ALK fusion protein in nonsmoking-related lung cancer	39	741	283	4	0.163713	0.007
680	Immune response_IL-5 signalling	48	1128	425	17	0.163361	0.007
330	Development_ERBB-family signaling	47	1081	426	9	0.161939	0.007
984	Proliferative action of Gastrin in gastric cancer	58	1653	583	28	0.159113	0.007
670	Immune response_IL-15 signaling	66	2145	787	37	0.158089	0.007
1317	TGF-beta 1-induced transactivation of membrane receptors signaling in HCC	57	1596	574	35	0.155858	0.007
928	NRF2 regulation of oxidative stress response	70	2415	883	17	0.154561	0.007
650	Immune response_Fc epsilon RI pathway	72	2556	920	26	0.153774	0.007
714	Immune response_T cell receptor signaling pathway	67	2211	806	15	0.153402	0.007
644	Immune response_CD28 signaling	65	2080	723	17	0.150468	0.007
1319	TGF-beta signaling via kinase cascades in breast cancer	65	2080	772	13	0.149933	0.007
779	Leucine, isoleucine and valine metabolism	9	36	24	0	0.262605	0.008
774	KLF6 and regulation of KLF6 alternative splicing in HCC	23	253	109	2	0.183433	0.008
792	Lysine metabolism	24	276	123	1	0.177661	0.008
242	Cigarette smoke-mediated attenuation of antibacterial and antivirus immune response	32	496	204	3	0.172158	0.008
967	Possible pathway of TNF-alpha-dependent inhibition of CFTR expression	37	666	290	9	0.171751	0.008
1064	Regulation of metabolism_Role of Adiponectin in regulation of metabolism	36	630	269	0	0.168821	0.008
1131	Role of IL8 receptors in angiogenesis	52	1326	524	22	0.162849	0.008
709	Immune response_Role of DAP12 receptors in NK cells	52	1326	501	18	0.157886	0.008
838	Mucin expression in CF via TLRs, EGFR signaling pathways	58	1653	641	5	0.155964	0.008
445	EGFR family signaling in pancreatic cancer	85	3570	1252	45	0.149967	0.008
467	Etoposide action	17	136	65	3	0.198941	0.009
958	Plasminogen activators signaling in pancreatic cancer	33	528	231	2	0.172489	0.009
71	Anti-apoptotic action of Gastrin in pancreatic cancer	35	595	246	5	0.170834	0.009
687	Immune response_Inhibitory action of Lipoxins on pro-inflammatory TNF-alpha signaling	43	903	378	3	0.169653	0.009
560	Growth factors in regulation of oligodendrocyte precursor cells survival	41	820	331	8	0.166969	0.009
107	Apoptosis and survival_Role of IAP-proteins in apoptosis	37	666	267	1	0.16383	0.009
201	Cell cycle_Role of Nek in cell cycle regulation	49	1176	422	3	0.154287	0.009
1055	Regulation of lipid metabolism_Regulation of fatty acid synthase activity in hepatocytes	12	66	41	0	0.233891	0.01
897	Neurophysiological process_Role of CDK5 in presynaptic signaling	21	210	97	0	0.186232	0.01
136	Beta-catenin-dependent transcription regulation in colorectal cancer	31	465	182	15	0.17003	0.01
988	Propionate metabolism p.2	20	190	92	0	0.191988	0.011
497	G-protein signaling_M-RAS regulation pathway	24	276	118	2	0.177648	0.011
371	Development_Osteopontin signaling in osteoclasts	32	496	207	15	0.174325	0.011
833	Mitogenic action of ESR1 (membrane) in breast cancer	40	780	319	8	0.164368	0.011
1338	Tissue Factor signaling in cancer via PAR1 and PAR2	52	1326	484	26	0.156274	0.011
615	IGF signaling in HCC	61	1830	664	21	0.155197	0.011
478	FGF2 signaling in melanoma	52	1326	505	11	0.153258	0.011
276	Cytoskeleton remodeling_Role of PKA in cytoskeleton reorganisation	65	2080	766	13	0.152919	0.011
111	Apoptosis of beta cells in Diabetes mellitus type 1	67	2211	780	3	0.149265	0.011
821	Methionine-cysteine-glutamate metabolism	18	153	77	0	0.200182	0.012
274	Cytoskeleton remodeling_Role of Activin A in cytoskeleton remodeling	19	171	82	1	0.19149	0.012
617	IL-1 beta- and Endothelin-1-induced fibroblast/ myofibroblast migration and extracellular matrix production in asthmatic airways	44	946	377	17	0.163136	0.012
1302	Stimulation of TGF-beta signaling in lung cancer	46	1035	367	16	0.157231	0.012
627	IL-6 signaling in tumor-associated monocytes/macrophages in breast cancer	12	66	35	0	0.222005	0.013
500	G-protein signaling_R-RAS regulation pathway	24	276	107	5	0.17703	0.013
100	Apoptosis and survival_NGF signaling pathway	26	325	145	1	0.175455	0.013
398	Development_TGF-beta-dependent induction of EMT via SMADs	33	528	184	29	0.163034	0.013
475	FGF signaling in pancreatic cancer	52	1326	469	29	0.157465	0.013
1151	Role of stellate cells in progression of pancreatic cancer	65	2080	802	4	0.152811	0.013
632	Immune response _IFN gamma signaling pathway	62	1891	678	9	0.151338	0.013
273	Cytoskeleton remodeling_Reverse signaling by ephrin B	73	2628	936	34	0.149513	0.013
645	Immune response_CD40 signaling	66	2145	692	13	0.146973	0.013
1212	Stellate cells activation and liver fibrosis	89	3916	1325	20	0.146115	0.013
120	Asthma-specific pathways of airway smooth muscle cell proliferation	13	78	39	2	0.204961	0.014
1374	Translation_IL-2 regulation of translation	24	276	127	2	0.182107	0.014
1279	Stem cells_Role of TGF-beta 1 in fibrosis development after myocardial infarction	35	595	246	6	0.167114	0.014
571	HCV-dependent cytoplasmic signaling leading to HCC	40	780	285	7	0.163891	0.014
566	HBV-dependent NF-kB and PI3K/AKT pathways leading to HCC	46	1035	376	10	0.158723	0.014
326	Development_Endothelin-1/EDNRA transactivation of EGFR	55	1485	578	9	0.158395	0.014
378	Development_Prolactin receptor signaling	59	1711	604	21	0.150453	0.014
35	Activation of SIE-dependent transcription by IFN-gamma and IL-6	12	66	36	2	0.220028	0.015
1420	Vitamin E (alfa-tocopherol) metabolism	14	91	47	0	0.20712	0.015
945	Peroxisomal branched chain fatty acid oxidation	18	153	73	0	0.188396	0.015
419	Disruption of epithelial layer restitution in asthma	30	435	178	5	0.171206	0.015
1001	Proteolysis_Putative ubiquitin pathway	31	465	210	1	0.167267	0.015
1388	Transport_Rab-9 regulation pathway	10	45	31	0	0.237177	0.016
1417	Vitamin B7 (biotin) metabolism	18	153	77	0	0.200219	0.016
619	IL-1 production in melanoma	24	276	125	0	0.183959	0.016
342	Development_GDNF signaling	25	300	126	6	0.177464	0.016
78	Apoptosis and survival_Anti-apoptotic action of membrane-bound ESR1	32	496	193	2	0.168807	0.016
675	Immune response_IL-23 signaling pathway	30	435	176	0	0.167545	0.016
282	Deficient alpha-MSH signaling in melanoma	42	861	319	9	0.160553	0.016
570	HBV signaling via protein kinases leading to HCC	47	1081	396	17	0.158332	0.016
1303	Stromal-epithelial interaction in Prostate Cancer	43	903	337	22	0.156942	0.016
896	Neurophysiological process_Receptor-mediated axon growth repulsion	72	2556	866	34	0.146208	0.016
977	Probable BMP4-mediated induction of EMT in airway epithelium	20	190	71	14	0.181468	0.017
793	Lysine metabolism/ Rodent version	25	300	129	1	0.171637	0.017
1113	Role of fibroblasts in the sensitization phase of allergic contact dermatitis	42	861	306	35	0.162349	0.017
364	Development_Mu-type opioid receptor regulation of proliferation	42	861	328	2	0.156764	0.017
367	Development_Neurotrophin family signaling	46	1035	413	0	0.155964	0.017
722	Immunological synapse formation	53	1378	489	28	0.153721	0.017
492	G-protein signaling_G-Protein alpha-q signaling cascades	54	1431	508	41	0.15279	0.017
440	Effect of H. pylori infection on apoptosis in gastric epithelial cells	56	1540	532	38	0.152637	0.017
385	Development_Role of IL-8 in angiogenesis	77	2926	1031	33	0.147609	0.017
292	Development_A1 receptor signaling	71	2485	851	25	0.14614	0.017
855	N-Glycan biosynthesis p2	20	190	90	0	0.18301	0.018
38	Activation of TGF-beta signaling in pancreatic cancer	28	378	160	6	0.167218	0.018
320	Development_Dopamine D2 receptor transactivation of EGFR	42	861	336	3	0.158966	0.018
901	Neutrophil resistance to apoptosis in COPD and proresolving impact of 15-epi-Lipoxin A4	58	1653	611	12	0.152257	0.018
49	Alzheimer Disease: basic molecular mechanisms	69	2346	761	28	0.145067	0.018
906	Nicotine / nAChR alpha-3/nAChR beta-2 signaling in NSLC	20	190	87	1	0.183822	0.019
1119	Role of glycosphingolipids in inhibition of Insulin signaling	26	325	124	1	0.169013	0.019
1428	wtCFTR and delta508 traffic / Clathrin coated vesicles formation (norm and CF)	30	435	188	1	0.167033	0.019
424	DNA damage_Brca1 as a transcription regulator	30	435	186	4	0.164429	0.019
1268	Stem cells_Response to hypoxia in glioblastoma stem cells	40	780	291	4	0.158103	0.019
112	Apoptotic pathways and resistance to apoptosis in lung cancer cells	52	1326	498	8	0.155141	0.019
337	Development_G-CSF signaling	59	1711	592	19	0.149644	0.019
946	Peroxysomal straight-chain fatty acid beta-oxidation	10	45	30	0	0.229233	0.02
618	IL-1 beta-dependent CFTR expression	20	190	89	0	0.187573	0.02
1402	TTP metabolism	32	496	224	2	0.169357	0.02
813	Mechanisms of K-RAS addiction in lung cancer cells	27	351	126	23	0.167985	0.02
374	Development_PDGF signaling via MAPK cascades	46	1035	401	4	0.155739	0.02
1142	Role of microRNAs in cell proliferation in colorectal cancer	39	741	283	17	0.158127	0.021
407	Development_VEGF-family signaling	43	903	340	9	0.156996	0.021
1205	Some pathways of EMT in cancer cells	55	1485	534	21	0.149476	0.021
943	Pentose phosphate pathway	13	78	37	1	0.197281	0.022
1277	Stem cells_Role of PKR1 and ILK in cardiac progenitor cells	36	630	246	17	0.161861	0.022
702	Immune response_Oncostatin M signaling via MAPK in human cells	45	990	399	1	0.157661	0.022
481	Fibroblast proliferation in IRF	67	2211	762	18	0.146234	0.022
277	Cytoskeleton remodeling_TGF, WNT and cytoskeletal remodeling	169	14196	4590	96	0.13523	0.022
1430	wtCFTR and deltaF508 traffic / Late endosome and Lysosome (norm and CF)	9	36	20	1	0.22722	0.023
1056	Regulation of lipid metabolism_Regulation of fatty acid synthesis: NLTP and EHHADH	10	45	24	0	0.216206	0.023
323	Development_EGFR signaling via PIP3	27	351	144	1	0.168376	0.023
104	Apoptosis and survival_p53-dependent apoptosis	30	435	180	2	0.164891	0.023
649	Immune response_ETV3 affect on CSF1-promoted macrophage differentiation	34	561	217	2	0.164023	0.023
87	Apoptosis and survival_Caspase cascade	34	561	216	4	0.160108	0.023
1357	Transcription_PPAR Pathway	51	1275	452	8	0.152663	0.023
1197	Signal transduction_PKA signaling	76	2850	882	9	0.143126	0.023
703	Immune response_Oncostatin M signaling via MAPK in mouse cells	44	946	381	1	0.157661	0.024
106	Apoptosis and survival_Role of CDK5 in neuronal death and survival	38	703	273	5	0.155296	0.024
294	Development_A2B receptor: action via G-protein alpha s	62	1891	642	26	0.146183	0.025
516	G-protein signaling_TC21 regulation pathway	24	276	110	2	0.172745	0.026
612	IGF-1 receptor/EGFR cooperation in lung cancer	29	406	157	0	0.161787	0.026
366	Development_Mu-type opioid receptor signaling via Beta-arrestin	39	741	252	8	0.154392	0.026
179	Cell adhesion_Ephrin signaling	54	1431	471	42	0.150433	0.026
39	Activation of TNF-alpha-dependent pro-tumoral effect in colorectal cancer	51	1275	450	15	0.149239	0.026
1032	Regulation of CFTR activity (norm and CF)	85	3570	1172	20	0.143337	0.026
344	Development_Glucocorticoid receptor signaling	40	780	289	5	0.152215	0.027
365	Development_Mu-type opioid receptor signaling	48	1128	398	9	0.151423	0.027
8	Aberrant immune responses in Diabetes mellitus type 1	48	1128	369	31	0.150853	0.027
720	Immune response_TREM1 signaling pathway	60	1770	637	13	0.145969	0.027
1083	Repulsive receptors in axon guidance	68	2278	716	47	0.144588	0.027
99	Apoptosis and survival_NGF activation of NF-kB	38	703	260	4	0.156208	0.028
298	Development_Activation of Erk by ACM1, ACM3 and ACM5	43	903	327	20	0.153484	0.028
84	Apoptosis and survival_APRIL and BAFF signaling	35	595	221	2	0.155507	0.029
493	G-protein signaling_G-Protein alpha-s signaling cascades	51	1275	481	1	0.150663	0.03
1403	Tumor-stroma interactions in pancreatic cancer	26	325	144	1	0.164841	0.031
434	Downregulation of MITF in melanoma	28	378	148	1	0.162376	0.031
531	Generation of memory CD4+ T cells	53	1378	460	39	0.15017	0.031
214	Chemokine signaling and angiogenesis in IPF	57	1596	569	25	0.148964	0.031
236	Chondroitin sulfate and dermatan sulfate metabolism	17	136	56	0	0.181391	0.032
451	Endothelial cell apoptosis in COPD	30	435	155	8	0.158415	0.032
715	Immune response_TCR and CD28 co-stimulation in activation of NF-kB	54	1431	484	5	0.147202	0.032
847	Muscle contraction_Regulation of eNOS activity in endothelial cells	85	3570	1188	32	0.140787	0.032
56	Amyotrophic Lateral Sclerosis	73	2628	887	8	0.140763	0.032
264	Cytoskeleton remodeling_ESR1 action on cytoskeleton remodeling and cell migration	19	171	76	0	0.175455	0.033
94	Apoptosis and survival_Granzyme B signaling	33	528	196	3	0.156883	0.034
745	Inhibition of TGF-beta 1 signaling in early colorectal cancer	30	435	145	16	0.155813	0.034
295	Development_A3 receptor signaling	71	2485	816	42	0.14197	0.034
1261	Stem cells_NOTCH1-induced self-renewal of glioblastoma stem cells	39	741	252	8	0.15186	0.035
457	ERBB family and HGF signaling in gastric cancer	59	1711	585	19	0.145863	0.035
499	G-protein signaling_Proinsulin C-peptide signaling	67	2211	736	36	0.144495	0.035
176	Cell adhesion_ECM remodeling	58	1653	638	14	0.144113	0.035
275	Cytoskeleton remodeling_Role of PDGFs in cell migration	23	253	90	9	0.163476	0.036
501	G-protein signaling_RAC1 in cellular process	35	595	232	8	0.153906	0.036
505	G-protein signaling_Rap1B regulation pathway	13	78	37	0	0.181059	0.037
700	Immune response_Oncostatin M signaling via JAK-Stat in human cells	19	171	69	4	0.180807	0.037
701	Immune response_Oncostatin M signaling via JAK-Stat in mouse cells	18	153	60	3	0.179079	0.037
1104	Role of cell adhesion molecules in progression of pancreatic cancer	52	1326	451	30	0.146761	0.037
36	Activation of SIE-dependent transcription by IFN-gamma, IL-6 and OSM	14	91	42	3	0.191006	0.038
1000	Proteolysis_Putative SUMO-1 pathway	31	465	184	2	0.158768	0.038
664	Immune response_IL-1 signaling pathway	52	1326	471	8	0.148217	0.038
513	G-protein signaling_RhoA regulation pathway	44	946	330	12	0.146183	0.038
187	Cell adhesion_Role of CDK5 in cell adhesion	14	91	37	5	0.187125	0.039
789	LRRK2 and immune function in Parkinson's disease	34	561	208	0	0.155191	0.039
405	Development_Transactivation of PDGFR in non-neuronal cells by Dopamine D2 receptor	43	903	328	3	0.152836	0.039
628	IL-6 signaling pathway in lung cancer	47	1081	362	3	0.147892	0.039
1318	TGF-beta 1-mediated induction of EMT in normal and asthmatic airway epithelium	52	1326	443	32	0.146741	0.039
811	Mechanisms of drug resistance in multiple myeloma	53	1378	479	6	0.146694	0.039
1249	Stem cells_Hypothetical role of microRNAs in fibrosis development after myocardial infarction	17	136	52	3	0.172267	0.04
810	Mechanisms of CFTR activation by S-nitrosoglutathione (normal and CF)	28	378	145	0	0.160765	0.04
376	Development_PEDF signaling	44	946	323	6	0.147476	0.04
328	Development_EPO-induced MAPK pathway	55	1485	488	54	0.147111	0.04
671	Immune response_IL-15 signaling via JAK-STAT cascade	19	171	76	1	0.175811	0.041
1124	Role of IFN-beta in the improvement of blood-brain barrier integrity in multiple sclerosis	33	528	161	21	0.156043	0.041
408	Development_VEGF signaling and activation	53	1378	442	10	0.144147	0.041
736	Inhibition of apoptosis in pancreatic cancer	59	1711	554	14	0.141891	0.041
82	Apoptosis and survival_Apoptotic Activin A signaling	24	276	111	4	0.166808	0.042
89	Apoptosis and survival_Cytoplasmic/mitochondrial transport of proapoptotic proteins Bid, Bmf and Bim	31	465	169	2	0.152571	0.042
883	Neurophysiological process_GABA-B receptor signaling in presynaptic nerve terminals	42	861	285	9	0.150015	0.042
1285	Stem cells_Scheme: Histone H3 demethylases in stem cells	39	741	286	3	0.149486	0.042
699	Immune response_NFAT in immune response	71	2485	802	17	0.139813	0.042
34	Activation of SIE-dependent transcription by IFN-gamma	8	28	15	0	0.216204	0.044
251	Cornification of epithelium in dry eye	30	435	160	2	0.156914	0.044
1065	Regulation of metabolism_Triiodothyronine and Thyroxine signaling	27	351	128	0	0.155668	0.044
369	Development_Notch Signaling Pathway	52	1326	444	16	0.144074	0.044
1133	Role of inhibition of WNT signaling in the progression of lung cancer	39	741	262	10	0.151334	0.045
1335	The role of amyloid proteins in cell adhesion	75	2775	937	11	0.140472	0.045
771	Keratan sulfate metabolism p.1	10	45	22	0	0.196917	0.046
444	EGF- and HGF-dependent stimulation of metastasis in gastric cancer	24	276	106	5	0.161267	0.046
1329	Th2-cytokines and IFN-mediated regulation of airway smooth muscle contraction	28	378	127	8	0.153896	0.046
421	DKK1 signaling in multiple myeloma	33	528	176	3	0.152764	0.046
769	K-RAS signaling in lung cancer	43	903	296	15	0.146763	0.046
589	HIF-1 in gastric cancer	43	903	330	13	0.146344	0.046
25	Activation of NFAT-dependent transcription by PMA and Thaps (in kidney)	12	66	30	0	0.185377	0.047
27	Activation of NFAT-dependent transcription by PMA, Thaps and ionomycin (in T-cells)	13	78	33	0	0.179991	0.047
437	Dual role of p53 in transcription deregulation in Huntington's Disease	21	210	85	0	0.16454	0.047
1320	TGF-beta signaling via microRNA in breast cancer	26	325	112	25	0.160179	0.047
923	Normal and pathological TGF-beta-mediated regulation of cell proliferation	38	703	243	6	0.149848	0.047
338	Development_G-Proteins mediated regulation MAPK-ERK signaling	67	2211	765	15	0.141677	0.047
24	Activation of NFAT-dependent transcription by PMA (in kidney)	10	45	22	0	0.199477	0.048
32	Activation of pro-oncogenic TGF-beta potential in gastric cancer	22	231	93	2	0.164425	0.049
836	MMP-9 in dry eye	39	741	237	12	0.149855	0.049
96	Apoptosis and survival_Inhibition of ROS-induced apoptosis by 17beta-estradiol	27	351	131	1	0.155608	0.05
656	Immune response_HMGB1 release from the cell	49	1176	385	14	0.1451	0.05
707	Immune response_PIP3 signaling in B lymphocytes	52	1326	399	73	0.144302	0.05
682	Immune response_IL-7 signaling in B lymphocytes	37	666	240	2	0.150516	0.051
1123	Role of IFN-beta in inhibition of Th1 cell differentiation in multiple sclerosis	50	1225	391	10	0.143122	0.051
1122	Role of IFN-beta in activation of T cell apoptosis in multiple sclerosis	29	406	156	1	0.154471	0.053
661	Immune response_Human NKG2D signaling	37	666	240	12	0.150979	0.053
986	Proline metabolism	13	78	32	0	0.175164	0.054
522	Gamma-secretase proteolytic targets	25	300	101	3	0.155137	0.054
511	G-protein signaling_Regulation of p38 and JNK signaling mediated by G-proteins	58	1653	521	67	0.144131	0.054
26	Activation of NFAT-dependent transcription by PMA, Thaps and ionomycin (in ovary)	13	78	33	0	0.179991	0.055
1194	Signal transduction_ERK1/2 signaling pathway	27	351	126	3	0.156435	0.055
641	Immune response_CCR5 signaling in macrophages and T lymphocytes	71	2485	769	38	0.139213	0.055
93	Apoptosis and survival_Granzyme A signaling	36	630	215	2	0.147938	0.056
922	Non-genomic signaling of ESR2 (membrane) in lung cancer cells	56	1540	491	4	0.142546	0.056
1049	Regulation of lipid metabolism_Insulin regulation of glycogen metabolism	56	1540	536	1	0.140544	0.056
426	DNA damage_Inhibition of telomerase activity and cellular senescence	20	190	70	1	0.160386	0.057
186	Cell adhesion_PLAU signaling	46	1035	375	5	0.145149	0.057
1416	Vitamin B6 metabolism	4	6	4	0	0.259411	0.058
734	Inhibition of apoptosis in gastric cancer	42	861	287	9	0.147597	0.058
452	Endothelin-1- and TNF-alpha-induced inflammatory response in asthmatic airway fibroblasts	21	210	81	5	0.162036	0.059
1188	Signal transduction_Activation of PKC via G-Protein coupled receptor	76	2850	906	36	0.13864	0.059
944	Pentose phosphate pathway/ Rodent version	14	91	37	1	0.173955	0.06
696	Immune response_Murine NKG2D signaling	40	780	252	23	0.146339	0.06
588	HGF signaling in pancreatic cancer	33	528	193	7	0.149454	0.061
1069	Regulation of TRE-dependent transcription by cytokines, PMA and Thaps	40	780	266	17	0.147714	0.061
304	Development_Angiopoietin - Tie2 signaling	45	990	342	7	0.145864	0.061
636	Immune response_Antiviral actions of Interferons	48	1128	380	0	0.142187	0.061
308	Development_Angiotensin signaling via PYK2	59	1711	591	24	0.141398	0.061
514	G-protein signaling_RhoB regulation pathway	13	78	31	0	0.16645	0.062
926	Notch signaling in breast cancer	45	990	334	9	0.146675	0.062
1316	TGF-beta-induced fibroblast/ myofibroblast migration and extracellular matrix production in asthmatic airways	69	2346	799	15	0.138314	0.062
1052	Regulation of lipid metabolism_Regulation of acetyl-CoA carboxylase 1 activity in keratinocytes	10	45	21	0	0.192597	0.063
356	Development_Leptin signaling via PI3K-dependent pathway	50	1225	426	1	0.142707	0.063
697	Immune response_Neurotensin-induced activation of IL-8 in colonocytes	60	1770	617	14	0.140618	0.064
605	Hypoxia-induced EMT in cancer and fibrosis	9	36	15	3	0.192986	0.066
1340	TLR and EGFR-induced inflammatory signaling in normal and asthmatic airway epithelium	17	136	42	0	0.165066	0.066
1276	Stem cells_Role of Neuregulin 1 and Thymosin beta-4 in myocardium regeneration after infarction	28	378	123	5	0.153742	0.066
494	G-protein signaling_G-Protein beta/gamma signaling cascades	45	990	327	23	0.144656	0.066
637	Immune response_Bacterial infections in normal airways	42	861	300	0	0.145356	0.067
640	Immune response_CCL2 signaling	84	3486	1087	77	0.136517	0.067
689	Immune response_Innate immune response to RNA viral infection	37	666	231	0	0.148098	0.069
13	Action of lithium on synaptic transmission and autophagy	40	780	229	3	0.14533	0.069
502	G-protein signaling_Rac2 regulation pathway	21	210	67	1	0.158769	0.07
597	HIV-1 signaling via CCR5 in macrophages and T lymphocytes	38	703	231	9	0.144365	0.07
1038	Regulation of G1-S transition	39	741	257	2	0.14262	0.07
758	Insulin-like growth factor family, invasion and metastasis in colorectal cancer	45	990	360	12	0.144416	0.071
1084	Resistance of pancreatic cancer cells to death receptor signaling	28	378	142	1	0.153439	0.072
496	G-protein signaling_K-RAS regulation pathway	26	325	126	4	0.15182	0.073
391	Development_S1P4 receptor signaling pathway	36	630	233	9	0.145865	0.073
809	Mechanisms of CAM-DR in multiple myeloma	55	1485	452	39	0.139455	0.073
1156	Role of TLR signaling in skin sensitization	61	1830	570	6	0.1383	0.073
831	Mitochondrial unsaturated fatty acid beta-oxidation	12	66	30	0	0.176881	0.074
379	Development_Regulation of CDK5 in CNS	29	406	149	0	0.147764	0.074
1377	Translation_Opioid receptors in regulation of translation	34	561	174	4	0.145417	0.074
110	Apoptosis in lacrimal gland cells in dry eye	38	703	209	20	0.143475	0.074
248	CoA biosynthesis	15	105	35	0	0.161699	0.075
1414	VEGF signaling in multiple myeloma	48	1128	365	39	0.143044	0.075
486	For Map_CAN_genes(proliferation)	49	1176	403	14	0.142999	0.075
1378	Translation_Translation regulation by Alpha-1 adrenergic receptors	57	1596	577	7	0.140035	0.075
19	Activation of GAS-dependent transcription by IFN-gamma	11	55	27	0	0.178346	0.076
660	Immune response_HTR2A-induced activation of cPLA2	58	1653	567	8	0.140685	0.076
1381	Transport_Aldosterone-mediated regulation of ENaC sodium transport	20	190	71	1	0.157132	0.078
1031	Regulation of caspase activity in Huntington's disease	33	528	171	0	0.14558	0.079
806	Mechanism of Pioglitazone and Rosiglitazon action in Diabetes mellitus, Type 2	2	1	1	0	0.339557	0.08
569	HBV regulation of DNA repair and apoptosis leading to HCC	14	91	38	0	0.16243	0.08
1237	Stem cells_FGF10 in development of subcutaneous white adipose tissue in embryogenesis	18	153	60	0	0.161199	0.08
1103	Role of cell-cell and ECM-cell interactions in oligodendrocyte differentiation and myelination	29	406	129	0	0.149914	0.08
1068	Regulation of Tissue factor signaling in cancer	44	946	309	11	0.141449	0.08
955	PI3K signaling in gastric cancer	50	1225	387	18	0.138741	0.081
1260	Stem cells_Notch signaling in medulloblastoma stem cells	24	276	95	2	0.152321	0.085
318	Development_Delta-type opioid receptor mediated cardioprotection	45	990	331	3	0.14028	0.086
447	EGFR signaling pathway in colorectal cancer	56	1540	497	6	0.136566	0.086
952	Phospholipid metabolism p.1	12	66	24	1	0.167871	0.088
469	Extracellular matrix-regulated proliferation of airway smooth muscle cells in asthma	48	1128	362	17	0.138733	0.088
459	ESR1 (membrane) 36 kDa isoform signaling in breast cancer	49	1176	381	14	0.13818	0.088
648	Immune response_Delta-type opioid receptor signaling in T-cells	45	990	319	10	0.139949	0.09
643	Immune response_CD16 signaling in NK cells	87	3741	1166	69	0.133659	0.091
510	G-protein signaling_Regulation of CDC42 activity	28	378	132	5	0.148223	0.092
587	HGF signaling in melanoma	47	1081	334	28	0.139424	0.093
484	Folic acid metabolism	13	78	33	0	0.166745	0.094
1243	Stem cells_H3K27 demethylases in differentiation of stem cells	43	903	309	4	0.1419	0.094
1238	Stem cells_FGF2-induced self-renewal of adult neural stem cells	52	1326	428	15	0.138028	0.094
676	Immune response_IL-27 signaling pathway	30	435	139	3	0.147269	0.095
652	Immune response_Function of MEF2 in T lymphocytes	62	1891	579	28	0.137104	0.095
1030	Regulation of Beta-catenin activity in colorectal cancer	63	1953	573	30	0.135465	0.095
620	IL-1 signaling in melanoma	52	1326	425	21	0.137146	0.096
968	Possible regulation of HSF-1/ chaperone pathway in Huntington's disease	47	1081	349	0	0.139484	0.097
165	CCL2 in Prostate Cancer	33	528	172	7	0.143746	0.098
287	Deregulation of Ca2+-dependent neuronal cell survival in Huntington's disease	40	780	242	4	0.139463	0.098
747	Inhibition of TGF-beta signaling in lung cancer	33	528	187	2	0.142369	0.099
41	Activity-dependent synaptic AMPA receptor removal	83	3403	1031	15	0.134527	0.099
708	Immune response_Regulation of T cell function by CTLA-4	42	861	256	18	0.139067	0.1
1166	Schizophrenia: neurodevelopmental hypothesis	104	5356	1626	4	0.13112	0.1
665	Immune response_IL-10 signaling pathway	29	406	143	4	0.144868	0.101
939	p53-independent apoptotic signaling	22	231	87	2	0.149193	0.103
851	n-3 Polyunsaturated fatty acid biosynthesis	19	171	67	2	0.157116	0.104
852	n-6 Polyunsaturated fatty acid biosynthesis	19	171	67	2	0.157116	0.104
1116	Role of GIP in pathogenesis of type 2 diabetes	52	1326	424	4	0.138127	0.104
1199	Signaling pathways affected in Prostate Cancer	68	2278	698	16	0.135655	0.104
591	Higher ESR1 / ESR2 ratio in breast cancer	31	465	150	10	0.143727	0.105
1075	Regulatory T cells in murine model of contact hypersensitivity	36	630	191	17	0.142635	0.105
1296	Stem cells_TNF-alpha, IL-1 alpha and WNT5A-dependent regulation of osteogenesis and adipogenesis in mesenchymal stem cells	72	2556	819	27	0.134222	0.107
1399	TrkB signaling in Huntington's disease	53	1378	455	8	0.136976	0.11
735	Inhibition of apoptosis in multiple myeloma	35	595	192	6	0.141374	0.111
1367	Transition of HCC cells to invasive and migratory phenotype	35	595	174	17	0.139907	0.111
669	Immune response_IL-13 signaling via PI3K-ERK	41	820	268	5	0.139562	0.111
1234	Stem cells_Fetal brown fat cell differentiation	62	1891	571	8	0.134993	0.111
183	Cell adhesion_Integrin-mediated cell adhesion and migration	84	3486	1133	6	0.132738	0.112
1127	Role of IL-2 in the enhancement of NK cell cytotoxicity in multiple sclerosis	37	666	213	0	0.141778	0.113
563	Growth factors in regulation of oligodendrocyte precursor cells survival in multiple sclerosis	54	1431	433	14	0.134446	0.113
1183	Selenoamino acid metabolism	9	36	15	0	0.169947	0.114
491	G-protein signaling_G-Protein alpha-i signaling cascades	45	990	326	2	0.138268	0.114
310	Development_Beta-adrenergic receptors regulation of ERK	63	1953	573	24	0.133758	0.114
525	Gamma-secretase regulation of mammary cell development	18	153	45	5	0.150159	0.116
1304	Sulfur metabolism	20	190	68	1	0.149598	0.116
354	Development_Keratinocyte differentiation	50	1225	398	4	0.13645	0.116
623	IL-6 signaling in breast cancer cells	56	1540	476	21	0.136174	0.116
940	p53 signaling in Prostate Cancer	41	820	255	6	0.138325	0.118
150	Cadherin-mediated cell adhesion	40	780	244	9	0.139331	0.119
390	Development_S1P3 receptor signaling pathway	58	1653	514	16	0.135042	0.119
1369	Transition of Smoldering multiple myeloma to active multiple myeloma (schema)	18	153	51	2	0.150779	0.12
476	FGF signaling in Prostate Cancer	45	990	327	7	0.136767	0.12
477	FGF2 in multiple myeloma	23	253	86	4	0.145375	0.121
927	Notch signaling in oligodendrocyte precursor cell differentiation in multiple sclerosis	26	325	119	1	0.145338	0.121
583	Heme metabolism	27	351	111	0	0.144368	0.121
37	Activation of TGF-beta signaling in advanced colorectal cancer	36	630	192	15	0.138625	0.121
254	CREB1-dependent transcription deregulation in Huntington's Disease	23	253	97	2	0.146742	0.122
738	Inhibition of mast cell functions by Fc gamma RII beta in asthma	27	351	95	16	0.142074	0.123
358	Development_Ligand-independent activation of ESR1 and ESR2	55	1485	437	9	0.134185	0.123
742	Inhibition of remyelination in multiple sclerosis: regulation of cytoskeleton proteins	86	3655	1096	45	0.13141	0.123
331	Development_ERK5 in cell proliferation and neuronal survival	22	231	74	9	0.147345	0.124
683	Immune response_IL-7 signaling in T lymphocytes	29	406	129	4	0.143216	0.124
392	Development_Signaling of Beta-adrenergic receptors via Beta-arrestins	31	465	158	2	0.141677	0.126
105	Apoptosis and survival_Regulation of Apoptosis by Mitochondrial Proteins	29	406	129	1	0.14251	0.127
979	Production and activation of TGF-beta in airway smooth muscle cells	42	861	273	1	0.137125	0.127
1138	Role of Leptin in regulation of eating behavior in obesity	25	300	111	0	0.144219	0.131
976	Pro-tumoral TNF-alpha signaling in melanoma	46	1035	304	15	0.136346	0.131
878	Neurophysiological process_Dopamine D2 receptor transactivation of PDGFR in CNS	60	1770	504	17	0.133394	0.131
1022	Recurrent gene fusions in Prostate Cancer	26	325	110	0	0.145336	0.132
43	Adiponectin in pathogenesis of type 2 diabetes	23	253	86	0	0.144499	0.135
1139	Role of metalloproteases and heparanase in progression of pancreatic cancer	34	561	190	0	0.139803	0.135
772	Keratan sulfate metabolism p.2	15	105	38	0	0.153973	0.137
363	Development_MicroRNA-dependent inhibition of EMT	4	6	1	2	0.20636	0.139
1053	Regulation of lipid metabolism_Regulation of acetyl-CoA carboxylase 1 activity in lipogenic tissue	10	45	19	0	0.165489	0.139
860	Neolacto-series GSL Metabolism p.1	21	210	60	4	0.146349	0.139
861	Neolacto-series GSL Metabolism p.1 / Human version	21	210	60	4	0.146349	0.139
1323	Th1 cells in dry eye	64	2016	492	75	0.133689	0.139
1154	Role of Tissue factor-induced Thrombin signaling in cancerogenesis	80	3160	998	13	0.131832	0.139
527	Gamma-secretase regulation of osteogenesis	31	465	151	5	0.141568	0.14
313	Development_BMP signaling	35	595	191	3	0.139723	0.14
953	Phospholipid metabolism p.2	11	55	20	0	0.157487	0.141
1229	Stem cells_EGF-induced proliferation of Type C cells in SVZ of adult brain	35	595	202	2	0.13632	0.142
1060	Regulation of lipid metabolism_Stimulation of Arachidonic acid production by ACM receptors	75	2775	794	45	0.131074	0.142
173	Cell adhesion_Cadherin-mediated cell adhesion	37	666	215	6	0.137913	0.143
918	NK cell cytotoxicity	55	1485	417	23	0.133931	0.145
98	Apoptosis and survival_nAChR in apoptosis inhibition and cell cycle progression	38	703	205	1	0.137446	0.146
1157	Role of TNF-alpha in type 2 diabetes in skeletal muscle cells	30	435	128	2	0.137479	0.148
963	Populations of skin dendritic cells involved in contact hypersensitivity	27	351	112	15	0.141065	0.149
1191	Signal transduction_Calcium signaling	61	1830	565	15	0.13213	0.15
804	Mechanism of action of DGAT1 inhibitors in obesity and diabetes mellitus, type II (Variant 1)	10	45	14	2	0.163402	0.151
1394	Triacylglycerol biosynthesis in obesity and diabetes mellitus, type II	10	45	14	2	0.163402	0.151
891	Neurophysiological process_Netrin-1 in regulation of axon guidance	48	1128	366	8	0.134557	0.151
662	Immune response_ICOS pathway in T-helper cell	76	2850	829	40	0.12997	0.151
802	Maturation and migration of dendritic cells in skin sensitization	53	1378	368	34	0.13406	0.152
822	Methionine metabolism	14	91	34	0	0.148559	0.153
436	Dual role of BMP signaling in gastric cancer	29	406	118	8	0.136582	0.153
733	Influence of smoking on activation of EGFR signaling in lung cancer cells	48	1128	336	2	0.133579	0.153
241	Cigarette smoke-induced proliferation, metaplasia and survival of airway epithelial cells	52	1326	423	6	0.132077	0.153
218	Chemotaxis_C5a-induced chemotaxis	48	1128	360	26	0.134314	0.154
657	Immune response_HMGB1/RAGE signaling pathway	63	1953	572	26	0.13218	0.154
812	Mechanisms of hapten presentation to T cells in allergic contact dermatitis	17	136	53	3	0.14557	0.156
329	Development_EPO-induced PI3K/AKT pathway and Ca(2+) influx	36	630	179	24	0.13548	0.156
1421	Vitamin K metabolism	4	6	3	0	0.203421	0.158
1136	Role of keratinocytes and Langerhans cells in skin sensitization	38	703	227	24	0.138847	0.158
306	Development_Angiotensin activation of ERK	52	1326	425	11	0.132709	0.159
850	Muscle contraction_S1P2 receptor-mediated smooth muscle contraction	42	861	285	2	0.134819	0.16
864	Neolacto-series GSL Metabolism p.3	17	136	40	2	0.145268	0.161
750	Inhibition of WNT5A-dependent non-canonical pathway in colorectal cancer	22	231	65	0	0.143887	0.161
1054	Regulation of lipid metabolism_Regulation of acetyl-CoA carboxylase 2 activity in muscle	16	120	45	0	0.1491	0.163
1333	The innate immune response to contact allergens	48	1128	338	11	0.134773	0.163
256	Cytokine-mediated regulation of megakaryopoiesis	67	2211	665	19	0.131856	0.163
412	Development_WNT5A signaling	66	2145	606	15	0.130499	0.164
1278	Stem cells_Role of proteases in hematopoietic stem cell mobilization	18	153	41	11	0.145767	0.165
512	G-protein signaling_Regulation of RAC1 activity	38	703	209	8	0.135123	0.166
837	Mucin expression in CF via IL-6, IL-17 signaling pathways	38	703	221	3	0.134898	0.167
1102	Role of CDK5 in neuronal cell function	25	300	94	2	0.138324	0.168
639	Immune response_C5a signaling	90	4005	1128	94	0.128861	0.168
550	Glycogen metabolism	14	91	34	0	0.145151	0.169
355	Development_Leptin signaling via JAK/STAT and MAPK cascades	28	378	135	0	0.140155	0.169
316	Development_Cross-talk between VEGF and Angiopoietin 1 signaling pathways	26	325	104	1	0.139697	0.17
211	Chemokine receptors - drug targets	5	10	4	0	0.177573	0.171
1404	Type I diabetes mellitus_Autoimmune destruction of pancreatic beta cells	44	946	259	19	0.13296	0.171
951	Phosphatidylinositol metabolism	28	378	118	4	0.138114	0.172
80	Apoptosis and survival_Anti-apoptotic TNFs/NF-kB/Bcl-2 pathway	38	703	207	14	0.13417	0.172
595	Histone deacetylases in Prostate Cancer	35	595	177	2	0.137354	0.174
290	Desensitization of Beta-2 adrenergic receptor signaling and reduction of relaxation	42	861	253	6	0.133284	0.174
905	Nicotine / Beta-adrenergic signaling in lung cancer	52	1326	384	9	0.133155	0.175
1206	Sorafenib-induced inhibition of cell proliferation and angiogenesis in HCC	15	105	39	0	0.149384	0.176
1132	Role of inflammasome in macrophages, adipocytes and pancreatic beta cells in type 2 diabetes	20	190	55	2	0.141191	0.176
73	Antiapoptotic action of GLP1 in beta cell	67	2211	660	11	0.130396	0.176
737	Inhibition of GSK3 beta by lithium in major depressive disorder	22	231	85	2	0.138719	0.177
44	Aflatoxin B1-dependent induction of HCC	10	45	13	0	0.156664	0.178
1224	Stem cells_Differentiation of white adipocytes	51	1275	389	2	0.132304	0.178
1220	Stem cells_CD30 signaling in transformed embryonic stem cells	19	171	52	2	0.141396	0.179
1126	Role of IL-17-producing T cells in allergic contact dermatitis	32	496	133	16	0.134898	0.18
717	Immune response_Th17 cell differentiation	46	1035	301	14	0.132952	0.184
845	Muscle contraction_Oxytocin signaling in uterus and mammary gland	61	1830	536	17	0.130027	0.184
1195	Signal transduction_IP3 signaling	78	3003	818	77	0.128258	0.185
1393	Treg cells (CD4+CD25+Foxp3+) in dry eye	54	1431	400	49	0.131343	0.187
823	microRNA in Prostate Cancer	23	253	83	8	0.139127	0.19
1274	Stem cells_Role of HGF in hematopoietic stem cell mobilization	23	253	81	1	0.138906	0.19
1256	Stem cells_Neovascularization of glioblastoma in response to hypoxia	31	465	140	4	0.135159	0.19
711	Immune response_Role of integrins in NK cells cytotoxicity	43	903	257	33	0.133578	0.191
1351	Transcription_ChREBP regulation pathway	41	820	247	6	0.133039	0.191
1202	Slow track cycling of synaptic vesicles	63	1953	472	0	0.130055	0.191
474	FGF signaling in gastric cancer	25	300	97	2	0.138519	0.193
1186	SHH signaling in melanoma	28	378	107	7	0.13447	0.193
395	Development_SSTR2 in regulation of cell proliferation	50	1225	384	9	0.131268	0.193
642	Immune response_CD137 signaling in immune cell	36	630	166	3	0.133718	0.195
530	Generation of cytotoxic CD8+ T cells in COPD	39	741	200	0	0.132391	0.196
272	Cytoskeleton remodeling_Regulation of actin cytoskeleton by Rho GTPases	57	1596	463	11	0.12923	0.196
296	Development_ACM2 and ACM4 activation of ERK	57	1596	472	20	0.129184	0.196
1246	Stem cells_H3K9 demethylases in pluripotency maintenance of stem cells	25	300	91	6	0.136925	0.197
773	Keratin filaments	45	990	306	36	0.131424	0.198
725	Induction of mucin secretion in airway goblet cells by purinergic receptors	68	2278	645	24	0.129301	0.199
515	G-protein signaling_S1P2 receptor signaling	43	903	257	16	0.131371	0.202
829	Mitochondrial ketone bodies biosynthesis and metabolism	10	45	15	0	0.146979	0.204
659	Immune response_HSP60 and HSP70/ TLR signaling pathway	84	3486	942	40	0.127513	0.205
739	Inhibition of mast cell functions by Siglecs in asthma	19	171	39	6	0.138748	0.207
303	Development_Alpha-2 adrenergic receptor activation of ERK	62	1891	568	13	0.128119	0.207
674	Immune response_IL-22 signaling pathway	49	1176	295	21	0.130832	0.208
415	Dichloroethylene metabolism	6	15	5	0	0.169225	0.209
250	Cooperative action of IFN-gamma and TNF-alpha on astrocytes in multiple sclerosis	59	1711	470	49	0.129129	0.211
121	Astrocyte differentiation from neural stem cells	35	595	162	7	0.131414	0.215
319	Development_Delta-type opioid receptor signaling via G-protein alpha-14	28	378	127	4	0.134951	0.216
1141	Role of microRNAs in cell migration, survival and angiogenesis in colorectal cancer	41	820	234	35	0.129626	0.216
29	Activation of Notch signaling in breast cancer	38	703	224	19	0.131891	0.217
67	Angiotensin activation of ERK	53	1378	425	11	0.128695	0.217
1409	UMP biosynthesis	4	6	2	0	0.172966	0.22
1035	Regulation of cytoskeleton proteins in oligodendrocyte differentiation and myelination	99	4851	1370	54	0.126045	0.224
1395	Triacylglycerol metabolism p.1	27	351	101	1	0.133579	0.226
1208	Sphingolipid metabolism / Human version	30	435	152	0	0.132043	0.226
1431	wtCFTR and deltaF508 traffic / Membrane expression (norm and CF)	39	741	226	6	0.131113	0.226
547	Glutathione metabolism / Rodent version	27	351	80	2	0.134464	0.227
66	Angiogenesis in HCC	53	1378	371	14	0.129108	0.227
1365	Transcription_Transcription regulation of aminoacid metabolism	44	946	263	10	0.131055	0.228
862	Neolacto-series GSL Metabolism p.2	17	136	32	0	0.138928	0.229
863	Neolacto-series GSL Metabolism p.2 / Human version	17	136	32	0	0.138928	0.229
972	PR action in breast cancer: stimulation of cell growth and proliferation	36	630	190	2	0.130982	0.229
1336	The role of KEAP1/NRF2 pathway in skin sensitization	47	1081	289	10	0.129545	0.23
373	Development_PACAP signaling in neural cells	43	903	250	8	0.129129	0.231
1216	Stem cells_Auditory hair cell differentiation in embryogenesis	27	351	90	7	0.133594	0.233
1046	Regulation of lipid metabolism_FXR-dependent negative-feedback regulation of bile acids concentration	17	136	31	0	0.136867	0.236
594	Histidine-glutamate-glutamine metabolism	27	351	91	1	0.130772	0.237
480	Fibroblast differentiation to myofibroblasts in asthmatic airways	40	780	212	15	0.129453	0.237
1345	TNF-alpha and IL-1 beta induce hyperglycemia in obesity and type 2 diabetes in adipocytes	40	780	213	6	0.130398	0.239
109	Apoptosis in conjunctival epithelial cells in dry eye	42	861	210	22	0.129944	0.239
68	Angiotensin II Signaling in Cardiac Hypertrophy	68	2278	599	11	0.127175	0.245
168	CCR7 signaling pathways in dendritic cells in allergic contact dermatitis	107	5671	1565	125	0.125118	0.246
893	Neurophysiological process_nNOS signaling in neuronal synapses	19	171	45	0	0.135672	0.25
992	Prostate Cancer: candidate susceptibility genes in inflammatory pathways	29	406	115	4	0.134095	0.25
1321	TGF-beta signaling via SMADs in breast cancer	42	861	261	8	0.12943	0.25
289	Deregulation of PSD-95-dependent signaling in Huntington's disease	30	435	123	1	0.134251	0.251
14	Activation of ACTH production in pituitary gland in major depressive disorder	33	528	174	2	0.130309	0.251
538	Glucocorticoid- and LABA-mediated inhibition of pro-inflammatory signaling in airway fibroblasts/myofibroblasts	37	666	190	13	0.129109	0.252
130	B cells in Sjogren's syndrome	48	1128	338	9	0.127902	0.252
919	NK cells in allergic contact dermatitis	47	1081	293	13	0.128896	0.256
1160	Saturated fatty acid biosynthesis	3	3	1	0	0.161012	0.257
1215	Stem cells_Astrocyte differentiation from adult stem cells	31	465	127	7	0.128791	0.26
1227	Stem cells_Dopamine-induced transactivation of EGFR in SVZ neural stem cells	57	1596	443	20	0.126205	0.261
1063	Regulation of metabolism_Bile acids regulation of glucose and lipid metabolism via FXR	32	496	133	0	0.130437	0.262
404	Development_Thyroliberin signaling	70	2415	679	18	0.126499	0.266
33	Activation of SBE-dependent transcription by TGF-beta1	8	28	11	0	0.139125	0.267
155	Canonical Notch signaling pathway in colorectal cancer	56	1540	442	10	0.127558	0.267
456	Epithelial ovarian cancer	103	5253	1347	84	0.124088	0.271
975	Pro-oncogenic action of Androgen receptor in breast cancer	31	465	135	5	0.130523	0.272
169	CD8 alpha/alpha Treg cells in dry eye	36	630	179	0	0.128154	0.272
268	Cytoskeleton remodeling_Keratin filaments	42	861	259	31	0.127665	0.273
524	Gamma-secretase regulation of gastrointestinal epithelial cell development	22	231	62	1	0.131568	0.274
1306	Suppression of TGF-beta signaling in pancreatic cancer	32	496	143	2	0.130526	0.275
941	Pancreatic cancer cell resistance to Tarceva (erlotinib)	27	351	95	19	0.128011	0.275
118	Ascorbate metabolism / Rodent version	10	45	16	0	0.141611	0.276
1251	Stem cells_Inhibition of Hedgehog signaling in medulloblastoma stem cells	45	990	288	1	0.126425	0.276
1207	Sphingolipid metabolism	29	406	137	0	0.128932	0.277
1025	Regulation of Adenylate cyclase and IMPA1 by lithium in major depressive disorder	25	300	63	3	0.129923	0.279
1221	Stem cells_Cooperation between Hedgehog, IGF-2 and HGF signaling pathways in medulloblastoma stem cells	34	561	148	12	0.127628	0.279
731	Influence of low doses of Arsenite on glucose uptake in adipocytes	38	703	189	6	0.127665	0.28
321	Development_EDNRB signaling	63	1953	548	33	0.125647	0.28
816	Membrane-bound ESR1: interaction with G-proteins signaling	66	2145	567	8	0.125239	0.28
353	Development_Inhibition of angiogenesis by PEDF	31	465	123	2	0.129139	0.281
686	Immune response_Inflammasome in inflammatory response	31	465	121	4	0.128725	0.281
217	Chemoresistance pathways mediated by constitutive activation of PI3K pathway and BCL-2 in small cell lung cancer	52	1326	375	29	0.12628	0.282
961	Polyamine metabolism	20	190	47	0	0.132316	0.288
504	G-protein signaling_Rap1A regulation pathway	41	820	207	7	0.127132	0.288
1009	Putative pathways of Oleic acid sensing in ventromedial hypothalamus in obesity (rodent model)	8	28	5	0	0.142743	0.29
307	Development_Angiotensin signaling via beta-Arrestin	41	820	233	10	0.127722	0.29
794	Lysophospholipid mediators-induced inflammatory signaling in normal and asthmatic airway epithelium	69	2346	675	21	0.124472	0.29
83	Apoptosis and survival_Apoptotic TNF-family pathways	38	703	189	13	0.127879	0.292
97	Apoptosis and survival_Lymphotoxin-beta receptor signaling	40	780	242	5	0.127194	0.293
647	Immune response_CXCR4 signaling via second messenger	49	1176	309	30	0.12549	0.293
830	Mitochondrial long chain fatty acid beta-oxidation	17	136	50	0	0.132412	0.294
1298	Stem cells_Trophectoderm differentiation	17	136	33	3	0.130031	0.295
523	Gamma-secretase regulation of angiogenesis	24	276	76	0	0.131025	0.298
1092	Role and regulation of Prostaglandin E2 in gastric cancer	47	1081	280	2	0.125239	0.298
574	HCV-dependent transcription regulation leading to HCC	28	378	105	1	0.126776	0.299
1305	Suppression of p53 signaling in multiple myeloma	30	435	120	1	0.126674	0.304
585	HERG activation and function in heart	34	561	141	0	0.126204	0.305
347	Development_Growth hormone signaling via STATs and PLC/IP3	29	406	115	6	0.128174	0.306
455	Epigenetic and transcriptional regulation of oligodendrocyte precursor cell differentiation and myelination	38	703	194	0	0.126941	0.306
1120	Role of histone modificators in progression of multiple myeloma	42	861	239	4	0.126627	0.308
526	Gamma-Secretase regulation of neuronal cell development and function	43	903	255	0	0.125145	0.308
672	Immune response_IL-17 signaling pathways	68	2278	590	12	0.124437	0.308
127	Autoimmune response in Sjogren's syndrome	50	1225	353	16	0.125686	0.309
1209	SREBP1 cross-talk with PXR, CAR and LXR	14	91	26	0	0.132054	0.311
999	Protein folding_Membrane trafficking and signal transduction of G-alpha (i) heterotrimeric G-protein	33	528	136	11	0.125688	0.311
1143	Role of neurotrophins in activation of p53 in major depressive disorder	40	780	235	3	0.125589	0.312
101	Apoptosis and survival_NO signaling in apoptosis	20	190	45	0	0.128336	0.313
1413	Urea cycle	22	231	68	0	0.128986	0.314
1094	Role of adipose tissue hypoxia in obesity and type 2 diabetes	28	378	122	4	0.127443	0.314
1099	Role of BMP and FGF signaling in cartilage development	42	861	233	0	0.125239	0.314
1410	Unsaturated fatty acid biosynthesis	15	105	31	2	0.131343	0.316
1027	Regulation of anti-apoptotic members of Bcl-2 family	26	325	89	5	0.126674	0.316
79	Apoptosis and survival_Anti-apoptotic action of nuclear ESR1 and ESR2	28	378	106	0	0.126517	0.316
1244	Stem cells_H3K36 demethylation in stem cell maintenance	24	276	90	3	0.126661	0.318
126	Autoantigens in Sjogren's syndrome	39	741	225	5	0.12489	0.319
1255	Stem cells_Muscle progenitor cell migration in hypaxial myogenesis	56	1540	436	27	0.124568	0.32
786	LKB1 signaling pathway in lung cancer cells	51	1275	364	22	0.125461	0.323
1081	Reproduction_GnRH signaling	86	3655	997	16	0.123267	0.323
1105	Role of chaperones in protein folding	72	2556	711	13	0.124257	0.325
666	Immune response_IL-12-induced IFN-gamma production	43	903	234	7	0.125303	0.326
1390	Transport_RAB3 regulation pathway	13	78	24	0	0.13401	0.327
654	Immune response_Histamine H1 receptor signaling in immune response	67	2211	621	19	0.123539	0.327
885	Neurophysiological process_Glutamate regulation of Dopamine D1A receptor signaling	59	1711	440	5	0.123151	0.327
472	Fatty Acid Omega Oxidation	13	78	29	0	0.129262	0.329
394	Development_SSTR1 in regulation of cell proliferation and migration	32	496	148	6	0.125897	0.332
624	IL-6 signaling in colorectal cancer	42	861	215	4	0.124552	0.334
213	Chemokine signaling	46	1035	277	38	0.124368	0.334
691	Immune response_Lipoxins and Resolvin E1 inhibitory action on neutrophil functions	39	741	204	15	0.123879	0.335
147	Bromobenzene metabolism/Rodent version	12	66	25	0	0.129947	0.336
545	Glutathione metabolism	26	325	70	1	0.127843	0.337
546	Glutathione metabolism / Human version	26	325	70	1	0.127843	0.337
730	Influence of low doses of Arsenite on Glucose stimulated Insulin secretion in pancreatic cells	20	190	63	0	0.128592	0.338
1280	Stem cells_Scheme: Adult neurogenesis in the Subventricular Zone	19	171	56	0	0.126503	0.339
361	Development_Melanocyte development and pigmentation	65	2080	533	12	0.122586	0.34
1294	Stem cells_Stimulation of differentiation of mouse embryonic fibroblasts into adipocytes by extracellular factors	79	3081	876	8	0.122054	0.342
466	Ethanol/Acetaldehyde-dependent stimulation of MMP-9 expression in HCC	27	351	106	1	0.124717	0.345
651	Immune response_Fc gamma R-mediated phagocytosis in macrophages	67	2211	614	39	0.123107	0.345
728	Inflammatory response in dry eye	52	1326	311	53	0.123484	0.349
567	HBV-dependent transcription regulation leading to HCC	24	276	74	0	0.126778	0.351
399	Development_TGF-beta-induction of EMT via ROS	14	91	25	0	0.127122	0.352
727	Inflammatory mechanisms of pancreatic cancerogenesis	76	2850	798	44	0.123082	0.352
593	Histidine-glutamate-glutamine and proline metabolism/ Rodent version	40	780	193	3	0.123136	0.353
582	Hedgehog signaling in prostate cancer	23	253	57	8	0.125788	0.356
498	G-protein signaling_N-RAS regulation pathway	39	741	203	8	0.124283	0.356
1258	Stem cells_Noncanonical WNT signaling in cardiac myogenesis	60	1770	468	16	0.122465	0.357
244	Cigarette smoke components TCDD and Benzo[a]pyrene and receptor AHR signaling in lung epithelial cells	22	231	69	2	0.124224	0.365
30	Activation of osteoclast differentiation in bone lesions formation in multiple myeloma	29	406	109	12	0.123833	0.365
726	Inflammatory factors-induced expression of mucins in normal and asthmatic epithelium	46	1035	309	8	0.123774	0.366
1114	Role of free fatty acids in obesity and type 2 diabetes	34	561	146	0	0.123659	0.367
548	Glycine, serine, cysteine and threonine metabolism	41	820	180	1	0.124903	0.368
549	Glycine, serine, cysteine and threonine metabolism/ Rodent version	41	820	180	1	0.124903	0.368
693	Immune response_MIF-mediated glucocorticoid regulation	28	378	113	4	0.124616	0.37
55	Amitraz-induced inhibition of Insulin secretion	8	28	7	0	0.127739	0.371
86	Apoptosis and survival_Beta-2 adrenergic receptor anti-apoptotic action	37	666	169	4	0.122737	0.371
610	IgE- and MGF-induced Fyn-mediated activation of lung mast cells in asthma	42	861	228	15	0.123437	0.372
534	GLP-1 in beta cell apoptosis in type 2 diabetes	55	1485	424	5	0.122314	0.372
260	Cytoskeleton remodeling_ACM3 and ACM4 in keratinocyte migration	35	595	151	3	0.123201	0.374
418	Disruption of apoptosis, proliferation and shedding of epithelial cells in asthma	50	1225	335	14	0.122994	0.374
485	For Map_CAN_genes(movement)	87	3741	1047	35	0.121706	0.375
1066	Regulation of microRNAs in colorectal cancer	18	153	39	5	0.124533	0.377
798	MAPK-independent proliferation of normal and asthmatic smooth muscle cells	79	3081	878	44	0.121055	0.378
521	Gamma-aminobutyrate (GABA) biosynthesis and metabolism	19	171	40	0	0.124223	0.379
309	Development_Angiotensin signaling via STATs	48	1128	311	10	0.122709	0.379
1348	Transcription targets of Androgen receptor involved in Prostate Cancer	39	741	190	14	0.122468	0.382
388	Development_S1P1 signaling pathway	50	1225	314	21	0.122153	0.383
1309	T cell apoptosis in dry eye	31	465	134	1	0.124395	0.385
840	Multiple sclerosis: general scheme	8	28	4	2	0.132329	0.386
601	Huntingtin-depended transcription deregulation in Huntington's Disease	24	276	90	1	0.123488	0.388
2	(L)-Alanine, (L)-cysteine, and (L)-methionine metabolism	22	231	56	0	0.123043	0.389
1045	Regulation of lipid metabolism_Alpha-1 adrenergic receptors signaling via arachidonic acid	58	1653	456	10	0.120775	0.389
630	Immune response _Sialic-acid receptors (Siglecs) signaling	12	66	22	3	0.126808	0.39
562	Growth factors in regulation of oligodendrocyte precursor cells proliferation in multiple sclerosis	58	1653	499	19	0.122168	0.39
1366	Transcriptional regulation of megakaryopoiesis	30	435	82	8	0.122358	0.392
824	MicroRNAs in melanoma	32	496	124	21	0.122802	0.393
1033	Regulation of CFTR expression	49	1176	310	15	0.122207	0.395
1129	Role of IL-8 in colorectal cancer	23	253	62	4	0.121365	0.397
947	PGE2 pathways in cancer	68	2278	556	31	0.120486	0.397
965	Possible influence of low doses of Arsenite on glucose uptake in muscle	23	253	76	1	0.124915	0.398
981	Prolactin signaling in Prostate Cancer	26	325	87	5	0.12326	0.398
775	L-Arginine, L-Alanine, L-Aspartic acid and Creatine metabolism	12	66	18	0	0.125809	0.399
749	Inhibition of Vitamin D pathway in Prostate Cancer	27	351	100	6	0.122546	0.4
1016	PXR/ RXR regulation of ATP-binding transporters	12	66	16	0	0.12502	0.402
223	Chemotaxis_Leukocyte chemotaxis	90	4005	978	149	0.120793	0.403
368	Development_NOTCH-induced EMT	19	171	54	3	0.123723	0.404
1051	Regulation of lipid metabolism_PPAR regulation of lipid metabolism	26	325	82	1	0.123453	0.404
1324	Th17 cells in dry eye	59	1711	410	49	0.120777	0.406
553	Glycolysis and gluconeogenesis p. 2	12	66	16	0	0.12619	0.407
555	Glycolysis and gluconeogenesis p. 2/ Rodent version	12	66	16	0	0.12619	0.407
1292	Stem cells_Self-renewal of adult neural stem cells	45	990	227	5	0.121368	0.408
15	Activation of Ca2+-dependent neuronal cell death in Huntington's disease	35	595	156	2	0.122104	0.409
584	Heparan sulfate/heparin metabolism	15	105	27	0	0.122101	0.413
170	CD8+ T reg cells in dry eye	42	861	221	0	0.120938	0.413
724	Impaired inhibition of Th17 cell differentiation by IFN-beta in multiple sclerosis	30	435	105	8	0.123115	0.416
171	CD8+ Tc1 cells in allergic contact dermatitis	33	528	128	12	0.121475	0.417
433	Down-regulation of mast cell functions through ITIM-containing inhibitory receptors in asthma	37	666	136	38	0.120645	0.418
1315	Taurine and hypotaurine metabolism	4	6	1	0	0.131906	0.419
808	Mechanism of Pioglitazone/Glimepiride and Rosiglitazone/Glimepiride cooperative action in Diabetes mellitus, Type 2	4	6	1	0	0.128194	0.419
149	c-Myc in multiple myeloma	19	171	54	2	0.124235	0.419
162	Cardiac Hypertrophy_NF-AT signaling in Cardiac Hypertrophy	84	3486	874	11	0.120604	0.421
1165	Scheme: Initiation of T cell recruitment in allergic contact dermatitis	18	153	31	4	0.123053	0.425
1021	Rb proteins signaling in multiple myeloma	19	171	41	1	0.120935	0.426
184	Cell adhesion_Integrin inside-out signaling	73	2628	711	52	0.120887	0.428
867	Neuroendocrine transdifferentiation in Prostate Cancer	54	1431	381	3	0.119979	0.428
554	Glycolysis and gluconeogenesis p. 2 / Human version	14	91	19	0	0.12329	0.432
768	Involvement of VEGF signaling in the progression of lung cancer	22	231	51	4	0.121069	0.433
62	Androstenedione and testosterone biosynthesis and metabolism p.2	9	36	13	0	0.120723	0.437
63	Androstenedione and testosterone biosynthesis and metabolism p.2/ Rodent version	9	36	13	0	0.120723	0.437
1003	Putative glucocorticoid- and LABA-mediated inhibition of pro-fibrotic signaling in airway fibroblasts/myofibroblasts	40	780	191	6	0.120336	0.437
1254	Stem cells_MMP-14-induced COX-2 expression in glioblastoma stem cells	16	120	39	3	0.12115	0.438
1029	Regulation of Beta-catenin activity in melanoma	33	528	115	12	0.120351	0.444
1355	Transcription_NF-kB signaling pathway	42	861	228	9	0.120493	0.447
819	Metabolism in pancreatic cancer cells	18	153	39	1	0.120113	0.449
119	Aspartate and asparagine metabolism	20	190	58	1	0.120339	0.451
340	Development_Gastrin in differentiation of the gastric mucosa	38	703	170	7	0.120038	0.451
949	Phenylalanine metabolism	27	351	79	2	0.120017	0.455
166	CCR4-dependent immune cell chemotaxis in asthma and atopic dermatitis	40	780	190	27	0.118788	0.46
220	Chemotaxis_CCR4-induced chemotaxis of immune cells	40	780	190	27	0.118788	0.46
803	Mechanism of action of CCR4 antagonists in asthma and atopic dermatitis (Variant 1)	40	780	190	27	0.118788	0.46
380	Development_Regulation of epithelial-to-mesenchymal transition (EMT)	83	3403	892	86	0.119052	0.461
465	Estrone metabolism / Human version	14	91	13	0	0.12237	0.465
1210	SREBP1 cross-talk with PXR, CAR and LXR/ Rodent version	15	105	26	0	0.119722	0.465
1180	Selected targets of p53	49	1176	278	33	0.119492	0.465
1187	SHH signaling in oligodendrocyte precursor cells differentiation in multiple sclerosis	12	66	13	0	0.120551	0.472
1257	Stem cells_NODAL signaling in early mesendoderm formation	18	153	33	1	0.11952	0.474
937	Oxidative stress_Angiotensin II-induced production of ROS	26	325	82	8	0.118769	0.475
239	Cigarette smoke-induced inflammatory signaling in airway epithelial cells	35	595	168	3	0.118811	0.476
695	Immune response_MIF in innate immunity response	41	820	221	3	0.118869	0.477
957	Plasmalogen biosynthesis	31	465	102	3	0.11931	0.48
1059	Regulation of lipid metabolism_RXR-dependent regulation of lipid metabolism via PPAR, RAR and VDR	21	210	37	0	0.119303	0.483
6	2-Naphthylamine and 2-Nitronaphtalene metabolism	10	45	13	0	0.119017	0.483
291	Desmosome	50	1225	322	29	0.118194	0.483
950	Phenylalanine metabolism/ Rodent version	26	325	69	2	0.118633	0.484
1281	Stem cells_Scheme: Adult neuron differentiation in the Subventricular and Subgranular Zones	24	276	66	0	0.117055	0.484
752	Inhibitory action of Lipoxins and Resolvin E1 on neutrophil functions	40	780	204	15	0.118138	0.485
1245	Stem cells_H3K4 demethylases in stem cell maintenance	32	496	129	1	0.116922	0.486
787	Low density lipoproteins assembly and remodeling	8	28	10	0	0.118993	0.489
799	MAPK-mediated proliferation of normal and asthmatic smooth muscle cells	72	2556	708	23	0.118	0.489
1253	Stem cells_mGluR3 signaling in glioblastoma stem cells	61	1830	445	13	0.117949	0.49
1262	Stem cells_Oligodendrocyte differentiation from adult stem cells	29	406	95	1	0.117474	0.495
332	Development_FGF-family signaling	51	1275	341	20	0.118174	0.496
801	Mast cell proliferation, differentiation and survival in asthma	38	703	167	28	0.11875	0.497
827	MIF-mediated glucocorticoid regulation	30	435	120	6	0.117855	0.499
536	GLP-1 in inhibition of insulin secretion in type 2 diabetes	15	105	21	0	0.116972	0.499
1334	The role of aberrations in CDKN2 locus and CDK4 in familial melanoma	20	190	47	4	0.115355	0.504
755	iNKT cell-keratinocyte interactions in allergic contact dermatitis	32	496	115	0	0.118437	0.505
305	Development_Angiotensin activation of Akt	55	1485	401	7	0.117452	0.505
764	Interleukins-induced inflammatory response in asthmatic airway fibroblasts	41	820	198	6	0.118251	0.51
1178	Selected targets of NRSF	12	66	10	1	0.115831	0.51
1149	Role of prenatal nicotine exposure in inhibition of pancreatic beta cells differentiation and function	20	190	47	0	0.115439	0.51
257	Cytokine production by Th17 cells in CF	38	703	187	1	0.118943	0.511
212	Chemokine receptors in psoriasis	45	990	253	13	0.118134	0.512
782	Leukotriene 4 biosynthesis and metabolism	11	55	10	0	0.115877	0.512
716	Immune response_Th1 and Th2 cell differentiation	62	1891	413	49	0.117993	0.513
848	Muscle contraction_Relaxin signaling pathway	63	1953	469	15	0.117266	0.513
1040	Regulation of immune cell differentiation by Notch signaling	35	595	153	3	0.117256	0.513
590	High shear stress-induced platelet activation	64	2016	557	10	0.117243	0.514
718	Immune response_TLR signaling pathways	44	946	233	6	0.118282	0.515
1267	Stem cells_Resolution of inflammation in healing myocardial infarction	29	406	80	10	0.118579	0.517
606	IFN-gamma-dependent modulation of CFTR expression	31	465	115	5	0.11846	0.52
506	G-protein signaling_Rap2A regulation pathway	23	253	63	1	0.11652	0.522
1352	Transcription_CREB pathway	94	4371	957	17	0.117584	0.523
483	Folate effect on genome stability	24	276	69	3	0.115526	0.524
1272	Stem cells_Role of growth factors in the maintenance of embryonic stem cell pluripotency	73	2628	677	20	0.116939	0.525
983	Prolactin/ JAK2 signaling in breast cancer	22	231	54	5	0.117275	0.528
1004	Putative pathways for stimulation of fat cell differentiation by Bisphenol A	31	465	113	4	0.1155	0.529
930	O-glycan biosynthesis	23	253	57	2	0.114395	0.53
931	O-glycan biosynthesis / Human version	23	253	57	2	0.114395	0.53
776	Lacto-series GSL Metabolism	14	91	25	0	0.115002	0.532
777	Lacto-series GSL Metabolism / Human version	14	91	25	0	0.115002	0.532
1376	Translation_Non-genomic (rapid) action of Androgen Receptor	64	2016	545	12	0.117512	0.534
507	G-protein signaling_Rap2B regulation pathway	8	28	8	1	0.112613	0.534
167	CCR4-induced leukocyte adhesion	41	820	205	23	0.11656	0.536
22	Activation of ISRE-dependent transcription by INF-alpha and IFN-beta	17	136	30	0	0.116227	0.536
21	Activation of ISRE-dependent transcription by INF-alpha	16	120	27	0	0.116227	0.539
746	Inhibition of TGF-beta signaling in gastric cancer	25	300	74	7	0.115578	0.539
3	(L)-Alanine, (L)-cysteine, and (L)-methionine metabolism / Human version	23	253	56	0	0.114622	0.539
1259	Stem cells_NOTCH in inhibition of WNT/Beta-catenin-induced osteogenesis	59	1711	413	8	0.117037	0.542
1332	Th2 cytokine- and TNF-alpha-induced profibrotic response in asthmatic airway fibroblasts/ myofibroblasts	66	2145	563	33	0.116713	0.542
1349	Transcription_Androgen Receptor nuclear signaling	70	2415	640	12	0.11709	0.547
558	Goblet cells in dry eye	59	1711	404	34	0.115894	0.547
131	Bacterial infections in CF airways	45	990	278	7	0.116702	0.557
182	Cell adhesion_IL-8-dependent cell migration and adhesion	42	861	216	25	0.115614	0.557
900	Neuroprotective action of lithium	88	3828	891	16	0.116456	0.558
281	Defective efferocytosis in COPD	32	496	104	24	0.114257	0.559
17	Activation of CRE-dependent transcription by forskolin (in kidney)	10	45	8	0	0.110884	0.559
608	IFN-gamma/IL-10 signaling in keratinocytes via JAK/STAT pathway	30	435	102	2	0.116908	0.56
704	Immune response_PGE2 common pathways	63	1953	454	13	0.115614	0.56
1164	Scheme: Immunoregulatory cells in dry eye	19	171	53	0	0.114379	0.56
913	Nicotine signaling in dopaminergic neurons, Pt. 2 - axon terminal	52	1326	317	2	0.115898	0.561
1162	Scheme: General stress in dry eye	30	435	102	0	0.114803	0.57
1144	Role of Nicotine-induced Leptin resistance in hypothalamus in development of obesity	24	276	68	0	0.114699	0.57
5	1-Naphthylamine and 1-Nitronaphtalene metabolism	4	6	2	0	0.105785	0.57
948	PH proteins participation in RTKs adaptor complexes formation and intermediation with focal adhesion complex. Part 2	22	231	54	5	0.11334	0.572
464	Estrone metabolism	13	78	10	0	0.114756	0.574
875	Neurophysiological process_Corticoliberin signaling via CRHR1	73	2628	623	23	0.116756	0.575
495	G-protein signaling_H-RAS regulation pathway	34	561	138	11	0.114149	0.577
667	Immune response_IL-12 signaling pathway	24	276	51	4	0.115362	0.58
989	Prostaglandin 1 biosynthesis and metabolism	13	78	11	0	0.111713	0.582
143	Blood coagulation_GPIb-IX-V-dependent platelet activation	67	2211	533	34	0.11567	0.583
359	Development_Lipoxin inhibitory action on PDGF, EGF and LTD4 signaling	38	703	182	0	0.114584	0.583
751	Inhibitory action of Lipoxin A4 on PDGF, EGF and LTD4 signaling	38	703	182	0	0.114584	0.583
1400	Tryptophan metabolism	28	378	109	0	0.113255	0.587
1401	Tryptophan metabolism/ Rodent version	28	378	109	0	0.113255	0.587
552	Glycolysis and gluconeogenesis p. 1	17	136	28	0	0.112567	0.587
222	Chemotaxis_Inhibitory action of lipoxins on IL-8- and Leukotriene B4-induced neutrophil migration	87	3741	891	51	0.115698	0.59
180	Cell adhesion_Gap junctions	47	1081	237	28	0.114733	0.594
1289	Stem cells_SDF-1 axis in endothelial progenitor cell recruitment in healing myocardial infarction	39	741	191	21	0.114505	0.596
611	IgE- and MGF-induced Lyn-mediated production of cytokines and arachidonic acid metabolites in lung mast cells in asthma	62	1891	441	37	0.114654	0.597
336	Development_G-CSF-induced myeloid differentiation	32	496	114	12	0.113899	0.599
535	GLP-1 in inhibition of beta cell proliferation and function in type 2 diabetes	42	861	235	1	0.11379	0.599
904	Niacin-HDL metabolism	14	91	20	1	0.110618	0.599
18	Activation of CRE-dependent transcription by forskolin (in ovary).	12	66	13	0	0.109825	0.601
761	Interaction of deficient alpha-MSH signaling with TNF-alpha in melanoma	30	435	98	12	0.112694	0.603
299	Development_Activation of ERK by Alpha-1 adrenergic receptors	50	1225	318	10	0.114316	0.605
874	Neurophysiological process_Circadian rhythm	43	903	201	1	0.114724	0.607
1331	Th2 cytokine- and TNF-alpha-induced inflammatory response in asthmatic airway fibroblasts	37	666	157	16	0.113589	0.607
1226	Stem cells_Dopamine-induced expression of CNTF in adult neurogenesis	18	153	39	0	0.112181	0.608
58	Anandamide biosynthesis and metabolism	16	120	15	5	0.111322	0.611
1108	Role of Diethylhexyl Phthalate and Tributyltin in fat cell differentiation	19	171	36	0	0.111695	0.613
278	Cytoskeleton remodeling_Thyroliberin in cytoskeleton remodeling	32	496	97	8	0.113946	0.614
140	Blood coagulation	19	171	40	0	0.112035	0.614
177	Cell adhesion_Endothelial cell contacts by junctional mechanisms	29	406	107	9	0.111877	0.614
1023	Regulation and function of Amyloid proteins	17	136	34	0	0.111073	0.615
744	Inhibition of RUNX3 signaling in gastric cancer	21	210	52	5	0.110793	0.617
1219	Stem cells_BMP7 in brown adipocyte differentiation	34	561	138	3	0.112877	0.619
1273	Stem cells_Role of GSK3 beta in cardioprotection against myocardial infarction	31	465	93	0	0.112318	0.619
1343	TNF-alpha-induced inflammatory signaling in normal and asthmatic airway epithelium	45	990	258	9	0.113841	0.621
317	Development_Delta- and kappa-type opioid receptors signaling via beta-arrestin	55	1485	314	16	0.1142	0.624
4	(L)-Arginine metabolism	22	231	35	1	0.11351	0.626
973	PR action in breast cancer: stimulation of metastasis	12	66	22	1	0.108459	0.626
450	ENaC regulation in airways (normal and CF)	49	1176	262	23	0.112651	0.632
911	Nicotine signaling in chromaffin cells	51	1275	233	0	0.11311	0.635
599	HSP60 in Sjogren's syndrome	58	1653	366	15	0.11372	0.636
962	POMC, alpha-MSH and AGRP in regulation of food intake and energy expenditure in obesity in hypothalamus	43	903	206	4	0.112717	0.637
1297	Stem cells_Transcription factors in segregation of hepatocytic lineage	28	378	75	5	0.110722	0.638
966	Possible pathway of TGF-beta 1-dependent inhibition of CFTR expression	22	231	61	2	0.110614	0.649
416	Differences between Langerhans cells and dermal dendritic cells in allergic contact dermatitis	30	435	113	5	0.111059	0.65
1118	Role of Glucose, Glucagon, Insulin, Leptine and FFA in pathogenesis of Obesity, Insulinoresistance and Diabetes Melitus Type II	3	3	0	0	0.0899639	0.65
580	Hedgehog signaling in gastric cancer	24	276	56	6	0.108884	0.652
1034	Regulation of CFTR gating (normal and CF)	18	153	31	0	0.109253	0.653
1364	Transcription_Transcription factor Tubby signaling pathways	25	300	73	7	0.109766	0.655
541	Glucose-excited neurons of arcuate nucleus in obesity (rodent model)	17	136	23	0	0.108003	0.655
153	cAMP/ Ca(2+)-dependent Insulin secretion	31	465	84	2	0.111193	0.656
411	Development_WNT signaling pathway. Part 2	75	2775	706	40	0.113694	0.66
1342	TMPRSS2-ERG fusion in Prostate Cancer	48	1128	256	17	0.112309	0.664
114	Arginine metabolism/ Rodent version	29	406	66	2	0.111129	0.665
1192	Signal transduction_cAMP signaling	71	2485	584	10	0.113212	0.666
181	Cell adhesion_Histamine H1 receptor signaling in the interruption of cell barrier integrity	81	3240	789	43	0.113608	0.667
1130	Role of IL-8 in melanoma	50	1225	284	21	0.112181	0.668
537	Glucagon-induced glucose upregulation in type 2 diabetes in liver	63	1953	460	5	0.111942	0.668
386	Development_Role of nicotinamide in G-CSF-induced granulopoiesis	8	28	4	1	0.0994138	0.668
1308	Synaptic transmission: ion currents	43	903	93	0	0.110699	0.669
1079	Renin-Angiotensin-Aldosterone System	57	1596	400	19	0.112741	0.674
876	Neurophysiological process_Delta-type opioid receptor in the nervous system	44	946	201	5	0.112254	0.674
144	Blood coagulation_GPVI-dependent platelet activation	47	1081	231	52	0.111868	0.674
1263	Stem cells_Pancreatic cancer stem cells in tumor metastasis	74	2701	605	61	0.113243	0.675
551	Glycolysis and gluconeogenesis (short map)	33	528	144	0	0.110184	0.675
300	Development_Activation of ERK by Kappa-type opioid receptor	56	1540	348	20	0.112172	0.679
1008	Putative pathways of n-3 and n-6 fatty acids in obesity and type 2 diabetes	38	703	168	1	0.110884	0.679
887	Neurophysiological process_Kappa-type opioid receptor in transmission of nerve impulses	41	820	182	5	0.11083	0.68
215	Chemokines in dry eye	26	325	56	11	0.109494	0.68
1299	Stem cells_WNT and Notch signaling in early cardiac myogenesis	54	1431	329	10	0.11218	0.681
721	Immunological synapse between dendritic and CD8+ T cells in allergic contact dermatitis	44	946	186	24	0.111146	0.681
302	Development_Alpha-1 adrenergic receptors signaling via cAMP	24	276	60	0	0.108316	0.681
935	Osteoclast differentiation	32	496	138	4	0.110356	0.682
621	IL-17 and IL-17F-induced inflammatory signaling in normal and asthmatic airway epithelium	29	406	99	0	0.109419	0.684
561	Growth factors in regulation of oligodendrocyte precursor cells proliferation	72	2556	666	30	0.113059	0.685
1233	Stem cells_Extraembryonic differentiation of embryonic stem cells	34	561	139	4	0.111198	0.69
1341	TLR2-induced platelet activation	39	741	134	10	0.11036	0.693
1189	Signal transduction_Activin A signaling regulation	52	1326	343	1	0.111862	0.694
1200	Sitagliptin in treatment of type 2 diabetes and metabolic syndrome X	5	10	0	0	0.0948222	0.694
1018	Pyruvate metabolism/ Rodent version	25	300	65	0	0.107836	0.696
865	Neural stem cells lineage commitment (scheme)	34	561	109	4	0.108996	0.698
1125	Role of IGH translocations in multiple myeloma	44	946	171	33	0.110044	0.701
890	Neurophysiological process_Mu-type opioid receptor-mediated analgesia	38	703	154	1	0.110035	0.702
231	Cholesterol and Sphingolipids transport / Recycling to plasma membrane in lung (normal and CF)	10	45	6	1	0.0994463	0.702
488	Fructose metabolism/ Rodent version	27	351	81	0	0.108348	0.706
60	Androstenedione and testosterone biosynthesis and metabolism p.1	18	153	12	0	0.106537	0.706
61	Androstenedione and testosterone biosynthesis and metabolism p.1/ Rodent version	18	153	12	0	0.106537	0.706
740	Inhibition of neutrophil migration by proresolving lipid mediators in COPD	91	4095	843	119	0.112688	0.708
51	Alzheimer disease: extracellular Amyloid beta toxicity	72	2556	481	11	0.111799	0.711
872	Neurophysiological process_ACM1 and ACM2 in neuronal membrane polarization	40	780	165	8	0.109055	0.711
1017	Pyruvate metabolism	22	231	47	0	0.106121	0.712
841	Muscle contraction_ACM regulation of smooth muscle contraction	65	2080	496	20	0.111226	0.713
1028	Regulation of beta-adrenergic receptors signaling in pancreatic cancer	36	630	127	0	0.108889	0.713
743	Inhibition of remyelination in multiple sclerosis: role of cell-cell and ECM-cell interactions	47	1081	223	13	0.109906	0.718
1096	Role of alpha-V/ beta-6 integrin in colorectal cancer	38	703	142	13	0.110378	0.721
1269	Stem cells_Role of BMP signaling in embryonic stem cell neural differentiation	27	351	72	1	0.107997	0.722
581	Hedgehog signaling in pancreatic cancer	28	378	83	7	0.106405	0.722
509	G-protein signaling_Regulation of cAMP levels by ACM	47	1081	238	4	0.110341	0.723
732	Influence of multiple myeloma cells on bone marrow stromal cells	33	528	124	12	0.108692	0.725
208	CFTR-dependent regulation of ion channels in Airway Epithelium (norm and CF)	32	496	103	9	0.108037	0.725
406	Development_Transcription regulation of granulocyte development	42	861	161	19	0.109598	0.726
880	Neurophysiological process_GABA-A receptor life cycle	51	1275	276	3	0.111172	0.727
258	Cytokine production by Th17 cells in CF (Mouse model)	49	1176	277	9	0.11049	0.728
540	Glucose-excited neurons of arcuate nucleus (rodent model)	21	210	38	0	0.105442	0.728
969	Possible role of neonatal nicotine exposure in development of postnatal obesity	3	3	0	0	0.0753975	0.728
102	Apoptosis and survival_NO signaling in survival	20	190	39	1	0.105103	0.73
1173	Selected targets of EGR1	15	105	14	3	0.101806	0.732
1426	WNT signaling in proliferative-type melanoma cells	56	1540	364	8	0.110699	0.734
1252	Stem cells_Insulin, IGF-1 and TNF-alpha in brown adipocyte differentiation	53	1378	291	7	0.110203	0.737
1380	Transport_ACM3 signaling in lacrimal glands	45	990	244	8	0.108987	0.737
1412	Upregulation of MITF in melanoma	33	528	148	5	0.106723	0.737
592	Histamine metabolism	11	55	12	0	0.0976672	0.739
719	Immune response_TLR3 and TLR4 induce TICAM1-specific signaling pathway	22	231	41	0	0.105433	0.74
230	Cholesterol and Sphingolipids transport / Recycling to plasma membrane and excretion in liver (normal and CF)	16	120	20	1	0.101484	0.741
1041	Regulation of insulin-like growth factor family activity in colorectal cancer	25	300	76	2	0.10489	0.742
1326	Th17, Th22 and Th9 cell differentiation	58	1653	369	62	0.110513	0.744
1182	Selective Insulin resistance in type 2 diabetes in liver	29	406	92	1	0.105665	0.746
1168	Selected targets of c-Myc	22	231	38	0	0.105143	0.746
124	ATP metabolism	47	1081	204	7	0.111077	0.747
460	Estradiol metabolism	11	55	6	0	0.098998	0.748
461	Estradiol metabolism / Human version	11	55	6	0	0.098998	0.748
753	Inhibitory action of Lipoxins on neutrophil migration	89	3916	892	51	0.111209	0.749
997	Protein folding and maturation_Insulin processing	4	6	1	0	0.0830864	0.749
1091	Riboflavin metabolism	6	15	5	0	0.0890243	0.75
688	Immune response_Inhibitory action of lipoxins on superoxide production induced by IL-8 and Leukotriene B4 in neutrophils	38	703	135	30	0.107073	0.751
754	Inhibitory action of Lipoxins on Superoxide production in neutrophils	38	703	135	30	0.107073	0.751
853	N-Acylethanolamines, Phospholipase A2 pathway	4	6	0	0	0.0841623	0.752
224	Chemotaxis_Lipoxin inhibitory action on fMLP-induced neutrophil chemotaxis	54	1431	331	24	0.109295	0.754
991	Prostaglandins and leukotrienes-mediated induction of expression of mucins in normal and asthmatic epithelium	66	2145	490	15	0.109933	0.755
401	Development_Thrombopoetin signaling via JAK-STAT pathway	23	253	58	6	0.105575	0.756
403	Development_Thrombospondin-1 signaling	27	351	66	6	0.105488	0.758
135	Beta-alanine metabolism/ Rodent version	8	28	2	0	0.094367	0.758
1300	Stem cells_WNT/Beta-catenin and NOTCH in induction of osteogenesis	60	1770	393	6	0.110062	0.759
1176	Selected targets of HNF transcription factors	19	171	35	0	0.102353	0.759
343	Development_GH-RH signaling	53	1378	295	19	0.108667	0.76
663	Immune response_IFN alpha/beta signaling pathway	26	325	90	0	0.105433	0.76
631	Immune response _CCR3 signaling in eosinophils	108	5778	1328	76	0.111231	0.761
1086	Retinoic acid maintains mucocilliary differentiation and mucins expression in normal and asthmatic airway epithelium	28	378	84	1	0.105444	0.762
1423	WNT signaling in gastric cancer	54	1431	343	9	0.108279	0.763
882	Neurophysiological process_GABA-B receptor signaling at postsynaptic sides of synapses	38	703	124	2	0.106996	0.765
1115	Role of Ghrelin in activation eating behavior in obesity	46	1035	248	5	0.107698	0.77
1213	Stem cells_Aberrant Hedgehog signaling in medulloblastoma stem cells	11	55	9	0	0.0964308	0.77
115	Arsenite metabolism and transport	4	6	0	0	0.0792923	0.77
899	Neurophysiological process_Thyroliberin in cell hyperpolarization and excitability	23	253	48	5	0.103644	0.772
463	Estrogen biosynthesis	10	45	1	0	0.0938221	0.772
712	Immune response_Role of the Membrane attack complex in cell survival	45	990	224	8	0.106565	0.773
1112	Role of fibroblasts and keratinocytes in the elicitation phase of allergic contact dermatitis	28	378	75	6	0.105078	0.774
1286	Stem cells_Scheme: Methods of somatic cell reprogramming into induced pluripotent stem cells	4	6	0	0	0.0803151	0.774
748	Inhibition of tumor suppressive pathways in pancreatic cancer	20	190	34	1	0.100868	0.775
503	G-protein signaling_Rac3 regulation pathway	11	55	11	0	0.0958788	0.775
1193	Signal transduction_Erk Interactions: Inhibition of Erk	62	1891	435	22	0.110075	0.777
1100	Role of BMP signaling in ossification and bone remodeling	37	666	120	6	0.107063	0.777
871	Neurophysiological process_ACM regulation of nerve impulse	67	2211	476	12	0.109642	0.778
417	Differentiation and clonal expansion of CD8+ T cells	61	1830	371	5	0.109256	0.779
11	Acetylcholine biosynthesis and metabolism	7	21	2	0	0.0874405	0.779
454	Environmental factors-induced inflammatory signaling in normal and asthmatic airway epithelium	37	666	123	8	0.106205	0.781
655	Immune response_Histamine signaling in dendritic cells	68	2278	480	39	0.10954	0.782
1301	Stimulation of gastric acid secretion in gastric cancer	55	1485	304	13	0.10849	0.783
1134	Role of iNKT and B cells in T cell recruitment in allergic contact dermatitis	47	1081	241	21	0.107762	0.783
1110	Role of EPAS1 in obesity	7	21	8	0	0.0892983	0.784
604	Hypertrophy of asthmatic airway smooth muscle cells	68	2278	524	21	0.108856	0.787
161	Cardiac Hypertrophy_Ca(2+)-dependent NF-AT signaling in Cardiac Hypertrophy	60	1770	375	17	0.108388	0.792
1282	Stem cells_Scheme: Embryonal cardiomyogenesis	6	15	3	0	0.0861017	0.794
1222	Stem cells_Cytotoxic effect of temozolomide on glioblastoma cells	9	36	7	0	0.0909061	0.796
556	Glycolysis and gluconeogenesis p.3	11	55	9	0	0.0938679	0.798
557	Glycolysis and gluconeogenesis p.3 / Human version	11	55	9	0	0.0938679	0.798
288	Deregulation of canonical WNT signaling in major depressive disorder	48	1128	253	13	0.107041	0.799
886	Neurophysiological process_HTR1A receptor signaling in neuronal cells	64	2016	414	10	0.108112	0.8
1	Transcription_CREM signaling in testis	22	231	35	0	0.102236	0.8
1014	PXR signaling via cross-talk / Human Version	20	190	32	2	0.0991943	0.801
1015	PXR signaling via cross-talk / Rodent version	20	190	32	2	0.0991943	0.801
1313	T regulatory cell-mediated modulation of antigen-presenting cell functions	60	1770	359	17	0.108369	0.802
954	Phospholipid metabolism p.3	4	6	1	0	0.0747904	0.802
59	Androgen signaling in HCC	13	78	14	1	0.0950767	0.803
844	Muscle contraction_nNOS Signaling in Skeletal Muscle	36	630	95	0	0.104277	0.814
1382	Transport_Alpha-2 adrenergic receptor regulation of ion channels	59	1711	329	18	0.107117	0.817
839	Multiple Myeloma (general scheme)	16	120	19	4	0.0970689	0.823
138	Bile Acid Biosynthesis / Rodent version	22	231	38	0	0.0985782	0.824
519	Galactose metabolism	20	190	49	0	0.0974481	0.824
520	Galactose metabolism/ Rodent version	20	190	49	0	0.0974481	0.824
360	Development_MAG-dependent inhibition of neurite outgrowth	54	1431	291	3	0.106897	0.825
156	Canonical WNT signaling pathway in colorectal cancer	71	2485	569	43	0.108427	0.826
1148	Role of prenatal nicotine exposure in apoptosis and proliferation of pancreatic beta cells	18	153	17	0	0.0963112	0.828
57	Amyotrophic Lateral Sclerosis (scheme)	3	3	0	0	0.0524319	0.828
1214	Stem cells_Aberrant Wnt signaling in medulloblastoma stem cells	49	1176	273	11	0.106022	0.831
12	ACM3 signaling in dry eye	46	1035	248	8	0.105354	0.832
16	Activation of Cortisol production in major depressive disorder	38	703	146	3	0.104421	0.832
856	NAD metabolism	44	946	189	10	0.105276	0.837
420	Disruption of methionine metabolism in induction and progression of HCC	19	171	37	0	0.0961522	0.839
414	Dibromoethane metabolism	6	15	1	0	0.0775314	0.839
163	Catecholamine metabolism	15	105	11	0	0.0907148	0.842
164	Catecholamine metabolism / Human version	15	105	11	0	0.0907148	0.842
817	Memory CD8+ T cells in allergic contact dermatitis	50	1225	251	29	0.104589	0.848
1418	Vitamin D2 (ergocalciferol) metabolism	5	10	0	0	0.0735509	0.848
778	Langerhans cell migration to lymph nodes in allergic contact dermatitis	44	946	189	53	0.103853	0.85
1346	TNF-alpha, IL-1 beta induce dyslipidemia and inflammation in obesity and type 2 diabetes in adipocytes	44	946	165	9	0.103634	0.85
286	Demyelination in multiple sclerosis	36	630	103	5	0.102889	0.851
908	Nicotine metabolism in liver	4	6	0	0	0.0663736	0.851
729	Influence of bone marrow cell environment on progression of multiple myeloma	46	1035	225	58	0.103294	0.852
462	Estradiol metabolism / Rodent version	12	66	6	0	0.0896829	0.853
892	Neurophysiological process_NMDA-dependent postsynaptic long-term potentiation in CA1 hippocampal neurons	75	2775	578	8	0.107249	0.856
528	Ganglioside Metabolism p1	12	66	10	0	0.0900222	0.858
1135	Role of Insulin in regulation of eating behavior in obesity	32	496	108	6	0.100109	0.863
1327	Th2-cytokines-induced expression of mucins in asthma	37	666	178	1	0.101275	0.865
1093	Role of activation of WNT signaling in the progression of lung cancer	75	2775	602	27	0.106684	0.866
532	Globo-(isoglobo) series GSL Metabolism	13	78	9	0	0.0895622	0.866
439	E-cadherin signaling and its regulation in gastric cancer	67	2211	445	22	0.105846	0.867
762	Interconnectivity between Folic acid and Fluorouracil pathways in gastric cancer	28	378	66	4	0.0988222	0.867
238	Chylomicron dyslipidemia in type 2 diabetes and metabolic syndrome X	18	153	32	0	0.0948738	0.869
1062	Regulation of mast cell survival in asthma	48	1128	200	21	0.103513	0.87
1184	Serotonin - melatonin biosynthesis and metabolism	15	105	15	0	0.0908908	0.87
1235	Stem cells_FGF and BMP signaling in early embryonic hepatogenesis	33	528	113	1	0.100762	0.874
1203	Sodium-coupled transporters and pumps	13	78	6	0	0.0885482	0.874
1339	Tissue factor signaling in lung cancer	24	276	72	0	0.0978187	0.875
1026	Regulation of angiogenesis in prostate cancer	50	1225	269	9	0.103669	0.876
116	Aryl hydrocarbon receptor signaling	37	666	162	11	0.101342	0.876
40	Activity-dependent synaptic AMPA receptor delivery	65	2080	363	6	0.105427	0.877
1337	Thiamine metabolism	3	3	0	0	0.0431373	0.879
482	Fibroblast/ myofibroblast proliferation in asthmatic airways	56	1540	331	27	0.104027	0.88
1360	Transcription_Role of AP-1 in regulation of cellular metabolism	41	820	180	2	0.101812	0.88
1218	Stem cells_BMP signaling in cardiac myogenesis	36	630	84	7	0.100255	0.88
1101	Role of CD8+ Tc1 cells in COPD	47	1081	183	14	0.10363	0.882
1011	Putative roles of SETDB1 and PLU-1 in melanoma	19	171	44	0	0.0934377	0.882
998	Protein folding and maturation_POMC processing	6	15	3	0	0.0708063	0.885
1247	Stem cells_Hedgehog, BMP and Parathyroid hormone in osteogenesis	58	1653	305	6	0.103454	0.886
473	Fenofibrate in treatment of type 2 diabetes and metabolic syndrome X	22	231	57	0	0.0963554	0.886
1384	Transport_FXR-regulated cholesterol and bile acids cellular transport	17	136	15	0	0.0916927	0.886
1223	Stem cells_Differentiation of natural regulatory T cells	42	861	201	0	0.102558	0.89
784	Linoleic acid / Rodent version	18	153	17	1	0.0927494	0.891
916	Nitrogen metabolism	18	153	10	0	0.090436	0.891
917	Nitrogen metabolism/ Rodent version	18	153	10	0	0.090436	0.891
159	CAR signaling via cross-talk / Human Version	21	210	30	2	0.0945918	0.892
160	CAR signaling via cross-talk / Rodent version	21	210	30	2	0.0945918	0.892
1225	Stem cells_Direct reprogramming of cardiac fibroblasts into cardiomyocytes	18	153	12	1	0.0912233	0.892
123	Atorvastatin in treatment of type 2 diabetes and metabolic syndrome X	27	351	71	0	0.0969263	0.893
1275	Stem cells_Role of ion channels in glioblastoma cell invasion	15	105	22	0	0.0886043	0.893
134	Beta-alanine metabolism	9	36	3	0	0.080419	0.893
932	Oligodendrocyte differentiation	50	1225	244	9	0.101561	0.894
741	Inhibition of oligodendrocyte precursor cells differentiation by Wnt signaling in multiple sclerosis	39	741	154	4	0.099626	0.896
133	Beta-2 adrenergic-dependent CFTR expression	21	210	30	0	0.0931597	0.897
487	Fructose metabolism	27	351	69	0	0.0967404	0.899
881	Neurophysiological process_GABA-B receptor-mediated regulation of glutamate signaling in Purkinje cells	34	561	96	2	0.0982134	0.901
1179	Selected targets of Oct-3/4	49	1176	188	24	0.0997144	0.907
710	Immune response_Role of HMGB1 in dendritic cell maturation and migration	41	820	184	10	0.0995478	0.907
154	Cannabinoid receptor signaling in nicotine addiction	31	465	84	2	0.0972963	0.907
1043	Regulation of intrinsic membrane properties and excitability of striatal medium spiny neurons	77	2926	523	22	0.10418	0.911
1067	Regulation of relaxation of airway smooth muscle cells	62	1891	349	11	0.102675	0.911
132	Benzo[a]pyrene metabolism	9	36	4	0	0.078761	0.911
190	Cell cycle progression in Prostate Cancer	72	2556	550	6	0.104488	0.912
1232	Stem cells_Excitotoxicity of Glutamate in glioblastoma	37	666	101	1	0.0983668	0.912
577	HDL-mediated reverse cholesterol transport	14	91	17	0	0.0853047	0.912
915	Nicotine signaling in glutamatergic neurons	50	1225	210	4	0.101817	0.914
1013	PXR-mediated direct regulation of xenobiotic metabolizing enzymes / Rodent version	28	378	46	0	0.0960859	0.914
10	Acetaminophen metabolism	9	36	1	0	0.0792189	0.914
1328	Th2-cytokines-induced mucous metaplasia in asthma	44	946	220	7	0.100137	0.917
1228	Stem cells_Early embryonal hypaxial myogenesis	63	1953	372	14	0.103091	0.921
117	Ascorbate metabolism	3	3	1	0	0.0384599	0.922
1076	Renal secretion of drugs / Rodent version	11	55	1	0	0.0810353	0.923
910	Nicotine signaling in cholinergic neurons	65	2080	368	7	0.102517	0.924
1019	RA: Drugs and drug targets (full version)	26	325	50	0	0.0936892	0.924
453	Enterohepatic circulation of bile acids / Rodent version	17	136	17	0	0.0883226	0.927
1158	Role of TNF-alpha, IL-1beta and IL-6 in development of obesity and type 2 diabetes in liver	40	780	182	7	0.0989613	0.928
658	Immune response_HMGB1/TLR signaling pathway	38	703	145	2	0.0976728	0.928
785	Lipase family functions	4	6	0	0	0.0520689	0.928
1020	RA: Drugs and drug targets (short version)	15	105	12	0	0.0857126	0.929
1288	Stem cells_Scheme: SMAD-dependent TGF-beta family signaling in embryonic stem cells	20	190	37	0	0.0899966	0.93
1265	Stem cells_Regulation of endothelial progenitor cell differentiation from adult stem cells	57	1596	297	38	0.100611	0.931
993	Proteases and EGFR-induced mucin synthesis in normal and asthmatic epithelium	50	1225	230	17	0.099919	0.931
1047	Regulation of lipid metabolism_G-alpha(q) regulation of lipid metabolism	38	703	111	11	0.0964193	0.931
1073	Regulatory role of C1q in platelet activation	25	300	38	8	0.0909393	0.931
1419	Vitamin D3 metabolic C-23 and C-24 pathways	3	3	0	0	0.0352999	0.931
820	Metalloproteases in connective tissue degradation	55	1485	366	15	0.0995726	0.932
818	Metabolic syndrome X (Scheme)	6	15	3	0	0.0616514	0.932
1379	Transport_ACM3 in salivary glands	55	1485	263	14	0.100675	0.934
1405	Tyrosine metabolism p.1 (dopamine)	18	153	19	0	0.0868009	0.934
137	Bile Acid Biosynthesis	21	210	26	0	0.0877293	0.936
1217	Stem cells_Beta adrenergic receptors in brown adipocyte differentiation	46	1035	167	3	0.0976882	0.937
1250	Stem cells_Inflammatory response in ischemia-reperfusion injury during myocardial infarction	38	703	95	4	0.09573	0.937
877	Neurophysiological process_Dopamine D2 receptor signaling in CNS	47	1081	176	5	0.0982134	0.939
158	CAR-mediated direct regulation of xenobiotic metabolizing enzymes / Rodent version	28	378	53	0	0.0946164	0.941
45	Airway smooth muscle contraction in asthma	78	3003	572	9	0.102271	0.943
103	Apoptosis and survival_NO synthesis and signaling	58	1653	303	3	0.100175	0.943
470	EZH2 in Prostate Cancer	27	351	63	8	0.0899583	0.944
1398	Trichloroethylene metabolism/Rodent version	11	55	1	0	0.0763073	0.944
1169	Selected targets of C/EBP	17	136	26	0	0.0859528	0.946
311	Development_Beta-adrenergic receptors signaling via cAMP	56	1540	230	4	0.100105	0.947
142	Blood coagulation_GPCRs in platelet aggregation	101	5050	1053	44	0.104161	0.948
929	NRSF-dependent transcription deregulation in Huntington's Disease	22	231	46	0	0.090173	0.948
942	PDGF activation of prostacyclin synthesis	17	136	23	2	0.0844744	0.948
859	Natural killer T cells in dry eye	37	666	89	2	0.095816	0.949
898	Neurophysiological process_Sweet taste signaling	10	45	4	0	0.0756017	0.95
1152	Role of Thyroid hormone in regulation of oligodendrocyte differentiation	38	703	124	1	0.0951836	0.951
868	Neuropeptide signaling in pancreatic cancer	46	1035	198	19	0.0970548	0.952
846	Muscle contraction_Regulation of eNOS activity in cardiomyocytes	55	1485	250	5	0.0991028	0.953
934	Origin of Langerhans cells in the steady-state and under inflammatory conditions	21	210	29	6	0.0873875	0.953
990	Prostaglandin 2 biosynthesis and metabolism	20	190	32	0	0.086419	0.953
1137	Role of Langerin+ dermal dendritic cells in contact hypersensitivity	17	136	15	1	0.0839719	0.953
873	Neurophysiological process_Bitter taste signaling	20	190	7	0	0.0872665	0.954
1283	Stem cells_Scheme: Embryonal myogenesis	10	45	3	1	0.0734	0.954
1425	WNT signaling in invasive-type melanoma cells	50	1225	222	21	0.0975576	0.958
1266	Stem cells_Regulation of lung epithelial progenitor cell differentiation	56	1540	270	10	0.0986723	0.959
795	Main genetic and epigenetic alterations in lung cancer	48	1128	204	32	0.0964541	0.959
1406	Tyrosine metabolism p.2 (melanin)	25	300	46	2	0.0898159	0.959
1088	Retinol metabolism	28	378	54	0	0.0901887	0.96
579	Hedgehog signaling in breast cancer	22	231	36	4	0.085543	0.96
858	Naphthalene metabolism	20	190	28	0	0.0847646	0.961
1012	PXR-mediated direct regulation of xenobiotic metabolizing enzymes / Human version	30	435	46	0	0.0907892	0.962
225	Cholehepatic circulation of bile acids / Rodent version	16	120	16	0	0.0813915	0.962
261	Cytoskeleton remodeling_Alpha-1A adrenergic receptor-dependent inhibition of PI3K	39	741	109	1	0.0942154	0.964
889	Neurophysiological process_Melatonin signaling	57	1596	263	9	0.0977512	0.965
1293	Stem cells_Signaling pathways in embryonic hepatocyte maturation	52	1326	260	13	0.0964378	0.965
1090	Rho-dependent regulation of normal and asthmatic smooth muscle contraction	60	1770	318	16	0.0974412	0.966
185	Cell adhesion_Plasmin signaling	48	1128	247	11	0.0969174	0.966
533	Glomerular filtration and renal reabsorption of bile acids / Rodent version	11	55	6	0	0.0722027	0.966
1396	Triacylglycerol metabolism p.2	13	78	6	0	0.0767526	0.967
157	CAR-mediated direct regulation of xenobiotic metabolizing enzymes / Human version	29	406	53	0	0.0906534	0.968
372	Development_Oxytocin receptor signaling	43	903	123	11	0.0927971	0.969
235	Cholesterol metabolism	14	91	0	0	0.0760629	0.969
959	Platelet activation as a result of endothelial dysfunction after stenting	64	2016	368	12	0.0975355	0.97
842	Muscle contraction_Delta-type opioid receptor in smooth muscle contraction	54	1431	241	14	0.0959711	0.971
50	Alzheimer disease: Drugs and drug targets	27	351	25	0	0.0872467	0.971
47	Alcohol metabolism predisposition of HCC development	7	21	0	0	0.0574736	0.971
849	Muscle contraction_Role of kappa-type opioid receptor in heart	41	820	123	4	0.0945062	0.972
1236	Stem cells_FGF signaling in pancreatic and hepatic differentiation of embryonic stem cells	34	561	106	3	0.0908183	0.973
1087	Retinoic acid regulation of oligodendrocyte differentiation in multiple sclerosis	17	136	16	1	0.0800227	0.973
668	Immune response_IL-13 signaling via JAK-STAT	30	435	71	5	0.0882704	0.974
1368	Transition of Monoclonal gammopathy of undetermined significance to active multiple myeloma (schema)	16	120	21	2	0.0769247	0.974
559	gp130-cytokines signaling via JAK-STAT pathway	34	561	91	6	0.0893197	0.975
1239	Stem cells_FGF2 signaling during embryonic stem cell differentiation	33	528	86	0	0.0891499	0.975
252	Cortisol biosynthesis from Cholesterol	10	45	1	0	0.0676547	0.976
543	Glucose-inhibited neurons of ventromedial and arcuate nuclei (rodent model)	18	153	6	1	0.0812323	0.977
382	Development_Role of Activin A in cell differentiation and proliferation	44	946	157	1	0.0932641	0.978
48	Aldosterone biosynthesis and metabolism	6	15	2	0	0.0474204	0.979
1061	Regulation of lung epithelial progenitor cells differentiation_test	57	1596	270	10	0.0951246	0.98
607	IFN-gamma and Th2 cytokines-induced inflammatory signaling in normal and asthmatic airway epithelium	52	1326	210	11	0.0945287	0.98
1314	T regulatory cell-mediated modulation of effector T cell and NK cell functions	42	861	111	4	0.0912575	0.98
629	Immune escape mechanisms in Prostate Cancer	24	276	40	0	0.0853966	0.981
694	Immune response_MIF - the neuroendocrine-macrophage connector	86	3655	634	50	0.098272	0.982
1145	Role of osteoblasts in bone lesions formation in multiple myeloma	53	1378	224	18	0.0946854	0.982
1311	T cell subsets: cell surface markers	39	741	89	4	0.0909501	0.982
1270	Stem cells_Role of Ceramide 1-phosphate, Sphingosine 1-phosphate and Complement cascade in hematopoietic stem cell homing	39	741	89	8	0.0903063	0.982
1128	Role of IL-6 in obesity and type 2 diabetes in adipocytes	32	496	75	4	0.0883619	0.982
843	Muscle contraction_GPCRs in the regulation of smooth muscle tone	97	4656	793	12	0.0991254	0.983
529	Ganglioside Metabolism p2	8	28	4	0	0.0593443	0.983
1042	Regulation of intrinsic membrane properties and excitability of cortical pyramidal neurons	89	3916	588	17	0.0978684	0.984
857	Naive CD4+ T cell differentiation	63	1953	341	45	0.0934949	0.984
1153	Role of Thyroid hormone in regulation of oligodendrocyte differentiation in multiple sclerosis	40	780	124	1	0.091154	0.984
348	Development_Hedgehog and PTH signaling pathways in bone and cartilage development	38	703	103	1	0.0893164	0.984
870	Neurophysiological process _Visual perception	19	171	11	0	0.0801244	0.984
113	Arachidonic acid production	32	496	58	2	0.0887555	0.985
1089	Retinol metabolism / Rodent version	25	300	35	0	0.0835076	0.985
578	HDL dyslipidemia in type 2 diabetes and metabolic syndrome X	16	120	22	0	0.0741945	0.985
921	NO-dependent CFTR activation (normal and CF)	12	66	4	0	0.0690501	0.985
1231	Stem cells_Endothelial differentiation during embryonic development	75	2775	449	18	0.0966993	0.986
1347	Transcription factors in neurogenesis	50	1225	148	3	0.0914452	0.986
1044	Regulation of keratinocyte and melanocyte differentiation	37	666	98	3	0.0893848	0.986
1117	Role of GITR in skin sensitization	16	120	14	2	0.0752655	0.986
1344	TNF-alpha and IL-1 beta-mediated regulation of contraction and secretion of inflammatory factors in normal and asthmatic airway smooth muscle	92	4186	712	46	0.0977881	0.987
879	Neurophysiological process_EphB receptors in dendritic spine morphogenesis and synaptogenesis	62	1891	314	3	0.0959163	0.987
1415	Vitamin B3 (nicotinamide) metabolism	12	66	6	3	0.0677054	0.988
1057	Regulation of lipid metabolism_Regulation of lipid metabolism by niacin and isoprenaline	51	1275	216	5	0.0932682	0.989
888	Neurophysiological process_Long-term depression in cerebellum	53	1378	199	3	0.0921072	0.989
765	Interleukins-induced inflammatory signaling in normal and asthmatic airway epithelium	45	990	142	10	0.0910092	0.989
1411	Upregulation of IL-8 expression in colorectal cancer	45	990	167	4	0.0912245	0.99
980	Production of arachidonic acid derivatives by mast cells in asthma	20	190	18	0	0.0758797	0.99
1078	Renal secretion of organic electrolytes / Rodent version	16	120	6	0	0.0738321	0.99
1424	WNT signaling in HCC	51	1275	224	11	0.0901028	0.991
141	Blood coagulation_Blood coagulation	33	528	109	1	0.0848764	0.991
145	Bone metastases in Prostate Cancer	53	1378	228	10	0.089812	0.992
64	Androstenedione and testosterone biosynthesis and metabolism p.3	13	78	11	0	0.0665615	0.992
65	Androstenedione and testosterone biosynthesis and metabolism p.3/ Rodent version	13	78	11	0	0.0665615	0.992
1230	Stem cells_Embryonal epaxial myogenesis	42	861	123	2	0.0882405	0.993
1240	Stem cells_Generation of pancreatic beta-cells from embryonic stem cells (early stages)	12	66	10	1	0.0627573	0.994
253	Cortisone biosynthesis and metabolism	11	55	6	0	0.0610769	0.994
1109	Role of DNA methylation in progression of multiple myeloma	74	2701	456	49	0.0934243	0.995
1174	Selected targets of ESR1	52	1326	194	13	0.0866876	0.995
216	Chemokines in inflammation in adipose tissue and liver in obesity, type 2 diabetes and metabolic syndrome X	55	1485	259	21	0.0865544	0.995
1330	Th2-cytokines induced expression of Mucin 5AC and maintenance of mucous cell phenotype in normal airway epithelium	33	528	81	3	0.0845836	0.995
1310	T cell generation in COPD	30	435	101	1	0.0825102	0.995
797	Manganese, Calcium and Iron-regulated proteins	21	210	22	2	0.0761556	0.995
1177	Selected targets of HNF1	40	780	124	0	0.0860049	0.996
1204	Sodium channels and transporters: inward current	37	666	35	1	0.0835722	0.996
956	Pioglitazone and Rosiglitazone in treatment of type 2 diabetes and metabolic syndrome X	22	231	28	1	0.0757114	0.996
1077	Renal secretion of inorganic electrolytes	19	171	10	0	0.0734503	0.996
283	Degranulation of lung mast cells	67	2211	292	48	0.0903754	0.997
1150	Role of proinflammatory cytokines in activation of p53 in major depressive disorder	46	1035	128	3	0.0883068	0.997
1362	Transcription_Role of VDR in regulation of genes involved in osteoporosis	44	946	122	10	0.0834834	0.997
544	Glutamic acid signaling	40	780	43	0	0.0831123	0.997
996	Protein folding and maturation_Bradykinin / Kallidin maturation	33	528	58	0	0.0830568	0.997
1284	Stem cells_Scheme: FGF signaling in embryonic stem cell self-renewal and differentiation	37	666	76	4	0.0781894	0.997
586	HETE and HPETE biosynthesis and metabolism	19	171	11	0	0.0739699	0.997
1287	Stem cells_Scheme: Osteogenic and adipogenic differentiation of mesenchymal stem cells	21	210	18	0	0.0737722	0.997
800	Mast cell migration in asthma	90	4005	664	108	0.0935299	0.998
189	Cell adhesion_Tight junctions	62	1891	254	24	0.0898741	0.998
1325	Th17 cytokines in COPD	52	1326	237	4	0.0870157	0.998
895	Neurophysiological process_PGE2-induced pain processing	36	630	64	0	0.08138	0.998
994	Protein folding and maturation_Angiotensin system maturation \ Human version	24	276	30	0	0.0751512	0.998
995	Protein folding and maturation_Angiotensin system maturation \ Rodent version	24	276	30	0	0.0751512	0.998
1291	Stem cells_Self-renewal and pluripotency maintenance of human embryonic stem cells	25	300	36	7	0.0708324	0.998
1242	Stem cells_Generation of pancreatic beta-cells from induced pluripotent stem cells	19	171	11	1	0.0697923	0.998
539	Glucocorticoids-mediated inhibition of pro-constrictory and pro-inflammatory singling in airway smooth muscle cells	88	3828	528	24	0.0898685	0.999
912	Nicotine signaling in dopaminergic neurons, Pt. 1 - cell body	64	2016	191	1	0.0856611	0.999
1098	Role of BMP-SMAD pathway in heart development	41	820	77	3	0.0829715	0.999
1147	Role of platelets in the initiation of in-stent restenosis	37	666	93	13	0.0785789	0.999
633	Immune response_Alternative complement pathway	24	276	34	1	0.0741464	0.999
1085	Retinoic acid and retinoic acid receptors in regulation of oligodendrocyte differentiation	23	253	27	1	0.0730285	0.999
74	Antidiabetic drug action	32	496	38	0	0.072466	0.999
690	Immune response_Lectin induced complement pathway	30	435	31	1	0.0720521	0.999
1241	Stem cells_Generation of pancreatic beta-cells from embryonic stem cells (late stages)	18	153	14	0	0.0665823	0.999
1163	Scheme: Immune responses in Asthma	6	15	1	0	0.0311244	0.999
603	Huntington disease+listA	159	12561	1900	32	0.0947884	1
139	Bipolar Disorder	161	12880	2103	45	0.0938072	1
933	Opioid and somatostatin systems in negative cell growth regulation via MAP kinase pathways	86	3655	587	20	0.0936057	1
602	Huntington disease	147	10731	1376	26	0.0900592	1
914	Nicotine signaling in GABAergic neurons	67	2211	248	4	0.0878716	1
920	NMDA-independent presynaptic long-term potentiation in Huntington's disease	63	1953	235	3	0.084208	1
960	Platelet microparticle generation	86	3655	476	25	0.0837755	1
1322	Th1 and Th17 cells in an autoimmune mechanism of emphysema formation in smokers	35	595	73	1	0.0825606	1
894	Neurophysiological process_Olfactory transduction	50	1225	51	0	0.082074	1
706	Immune response_PGE2 signaling in immune response	42	861	110	5	0.0818883	1
698	Immune response_NF-AT signaling and leukocyte interactions	83	3403	449	45	0.0818168	1
152	Calcium channels	62	1891	106	3	0.0817717	1
517	G protein-coupled receptors signaling in lung cancer	150	11175	1195	71	0.0814184	1
705	Immune response_PGE2 in immune and neuroendocrine system interactions	60	1770	204	17	0.0796326	1
151	Calcium-dependent regulation of normal and asthmatic smooth muscle contraction	93	4278	556	32	0.0793846	1
1185	Serotonin modulation of dopamine release in nicotine addiction	71	2485	272	14	0.0788266	1
1295	Stem cells_TGF-beta family mediated differentiation of embryonic stem cells	34	561	58	4	0.0788177	1
971	Potassium transporters: outward current	42	861	34	1	0.0785835	1
42	Adenylate cyclase-activating neuropeptides	31	465	18	0	0.0779319	1
884	Neurophysiological process_GABAergic neurotransmission	51	1275	108	8	0.0763203	1
1172	Selected targets of CREB1	73	2628	287	45	0.0755847	1
1175	Selected targets of GCR-alpha	60	1770	206	2	0.0751677	1
245	Classical complement pathway	31	465	39	1	0.0750653	1
646	Immune response_Classical complement pathway	30	435	38	1	0.0746344	1
174	Cell adhesion_Cell-matrix glycoconjugates	38	703	103	5	0.0745525	1
970	Potassium transporters: inward current	37	666	28	1	0.0729699	1
1039	Regulation of GABA signaling by Nicotine acetylcholine receptors	30	435	20	0	0.0726895	1
1170	Selected targets of C/EBPalpha	27	351	46	2	0.0725665	1
518	GABA signaling in brain	38	703	55	0	0.0722857	1
909	Nicotine signaling (general scheme)	39	741	24	0	0.0708791	1
122	Atherosclerosis_Role of ZNF202 in regulation of expression of genes involved in Atherosclerosis	22	231	21	2	0.0707608	1
565	GTP metabolism	34	561	51	1	0.0705495	1
788	LPS-induced platelet activation	24	276	32	0	0.0696495	1
1271	Stem cells_Role of G-CSF in hematopoietic stem cell mobilization	26	325	24	2	0.067595	1
1005	Putative pathways of activation of classical complement system in major depressive disorder	19	171	12	0	0.0670741	1
869	Neuropeptides signaling through G-protein alpha-i & G-protein alpha-q	91	4095	88	8	0.0660126	1
1181	Selected targets of SP1	27	351	27	1	0.0652271	1
1422	VLDL, LDL dyslipidemia in type 2 diabetes and metabolic syndrome X	18	153	18	0	0.0648707	1
542	Glucose-excited neurons of ventromedial nucleus (rodent model)	26	325	9	1	0.0644974	1
1312	T cell subsets: secreted signals	25	300	23	1	0.0640982	1
1146	Role of platelets in allograft rejection	43	903	77	4	0.0635092	1
1167	Selected targets of Androgen and Estrogen receptors	17	136	13	0	0.0598072	1
435	Drug-induced LQT syndrome	11	55	1	0	0.0545595	1
1171	Selected targets of C/EBPbeta	28	378	17	0	0.053448	1
978	Processes in pathogenesis of Diabetes mellitus II, Insulinoresistance and Obesity	17	136	2	0	0.0526269	1
760	Inter-cellular relations in asthma. General scheme.	11	55	2	0	0.0479975	1
