# Supplementary material for: Predict drug sensitivity of cancer cells with pathway activity inference
Source: BMC Med Genomics. 2019 Jan 31;12(Suppl 1):15. doi: 10.1186/s12920-018-0449-4 (PMC6357358; doi:10.1186/s12920-018-0449-4)
Supplement: Supplementary file 2 — Target genes of CCLE drugs. (XLSX 16 kb) [file 12920_2018_449_MOESM2_ESM.xlsx]

## Sheet: Sheet1
Compound_CCLEName	Compound_Generic/Brand Name	Target_CCLE	Symbol	Entrez	TargetType	TargetSource	Mechanism	Class	Highest Phase	Organization
17-AAG	Tanespimycin		CHEK1	1111	Target	MetaCore	Heat Shock Protein 90 (hsp90) Inhibitor	Other targeted therapies	Phase III	Bristol-Myers Squibb
17-AAG	Tanespimycin	HSP90	HSP90AA1	3320	Target	CCLE2012, JAMIA2013, MetaCore	Heat Shock Protein 90 (hsp90) Inhibitor	Other targeted therapies	Phase III	Bristol-Myers Squibb
17-AAG	Tanespimycin	HSP90	HSP90AB1	3326	Target	CCLE2012, JAMIA2013, MetaCore	Heat Shock Protein 90 (hsp90) Inhibitor	Other targeted therapies	Phase III	Bristol-Myers Squibb
AEW541		IGF-1R	IGF1R	3480	Target	CCLE2012	IGF-1R Inhibitor	Kinase inhibitor	Preclinical	Novartis
AZD0530	Saracatinib	Abl/Bcr-Abl	ABL1	25	Target	CCLE2012,JAMIA2013	Src and Abl inhibitor	Kinase inhibitor	Phase II	AstraZeneca
AZD0530	Saracatinib	Abl/Bcr-Abl	ABL2	27	Target	MetaCore, MetaCore	Src and Abl inhibitor	Kinase inhibitor	Phase II	AstraZeneca
AZD0530	Saracatinib	EGFR	EGFR	1956	Target	CCLE2012, JAMIA2013, MetaCore	Src and Abl inhibitor	Kinase inhibitor	Phase II	AstraZeneca
AZD0530	Saracatinib	Src	SRC	6714	Target	CCLE2012,MetaCore, MetaCore	Src and Abl inhibitor	Kinase inhibitor	Phase II	AstraZeneca
AZD6244	Selumetinib	MEK	MAP2K1	5604	Target	JAMIA2013, MetaCore	MEK1 and MEK2 Inhibitor	Kinase inhibitor	Phase II	AstraZeneca
AZD6244	Selumetinib	MEK	MAP2K2	5605	Target	CCLE2012, MetaCore	MEK1 and MEK2 Inhibitor	Kinase inhibitor	Phase II	AstraZeneca
AZD6244	Selumetinib		MAPK1	5594	Target	MetaCore	MEK1 and MEK2 Inhibitor	Kinase inhibitor	Phase II	AstraZeneca
AZD6244	Selumetinib		MAPK3	5595	Target	MetaCore	MEK1 and MEK2 Inhibitor	Kinase inhibitor	Phase II	AstraZeneca
AZD6244	Selumetinib	MEK	MEK1	854533	Target	CCLE2012	MEK1 and MEK2 Inhibitor	Kinase inhibitor	Phase II	AstraZeneca
Erlotinib	Tarceva		ABCB1	5214	Transporter	DrugBank	EGFR Inhibitor	Kinase inhibitor	Launched-2014	Genentech
Erlotinib	Tarceva		ABCG2	9429	Transporter	DrugBank	EGFR Inhibitor	Kinase inhibitor	Launched-2015	Genentech
Erlotinib	Tarceva		CYP1A1	1543	Enzyme	DrugBank	EGFR Inhibitor	Kinase inhibitor	Launched-2005	Genentech
Erlotinib	Tarceva		CYP1A2	1544	Enzyme	DrugBank	EGFR Inhibitor	Kinase inhibitor	Launched-2006	Genentech
Erlotinib	Tarceva		CYP1B1	1545	Enzyme	DrugBank	EGFR Inhibitor	Kinase inhibitor	Launched-2007	Genentech
Erlotinib	Tarceva		CYP2C8	1558	Enzyme	DrugBank	EGFR Inhibitor	Kinase inhibitor	Launched-2008	Genentech
Erlotinib	Tarceva		CYP2D6	1565	Enzyme	DrugBank	EGFR Inhibitor	Kinase inhibitor	Launched-2009	Genentech
Erlotinib	Tarceva		CYP3A4	1576	Enzyme	DrugBank	EGFR Inhibitor	Kinase inhibitor	Launched-2010	Genentech
Erlotinib	Tarceva		CYP3A5	1577	Enzyme	DrugBank	EGFR Inhibitor	Kinase inhibitor	Launched-2011	Genentech
Erlotinib	Tarceva	EGFR	EGFR	1956	Target	CCLE2012,Drugbank	EGFR Inhibitor	Kinase inhibitor	Launched-2004	Genentech
Erlotinib	Tarceva		NR1I2	8856	Target	DrugBank	EGFR Inhibitor	Kinase inhibitor	Launched-2013	Genentech
Irinotecan	Camptosarÿ		ABCB1	5214	Transporter	DrugBank	DNA Topoisomerase I Inhibitor	Cytotoxic	Launched-1997	Pfizer
Irinotecan	Camptosarÿ		ABCC2	1244	Transporter	DrugBank	DNA Topoisomerase I Inhibitor	Cytotoxic	Launched-1998	Pfizer
Irinotecan	Camptosarÿ		ABCG2	9429	Transporter	DrugBank	DNA Topoisomerase I Inhibitor	Cytotoxic	Launched-1996	Pfizer
Irinotecan	Camptosarÿ		CYP3A4	1576	Enzyme	DrugBank	DNA Topoisomerase I Inhibitor	Cytotoxic	Launched-1995	Pfizer
Irinotecan	Camptosarÿ	Topoisomerase I	TOP1	7150	Target	CCLE2012,Drugbank	DNA Topoisomerase I Inhibitor	Cytotoxic	Launched-1994	Pfizer
Irinotecan	Camptosarÿ	Topoisomerase I	TOP1MT	116447	Target	DrugBank	DNA Topoisomerase I Inhibitor	Cytotoxic	Launched-1994	Pfizer
L-685458		Gamma Secretase				CCLE2012	gamma-Secretase Inhibitor	Other targeted therapies	Preclinical	Merck Sharp & Dohme
Lapatinib	Tykerb		ABCB1	5214	Transporter	DrugBank	EGFR and HER2 Inhibitor	Kinase inhibitor	Launched-2007	GlaxoSmithKline
Lapatinib	Tykerb		CYP2C19	1557	Enzyme	DrugBank	EGFR and HER2 Inhibitor	Kinase inhibitor	Launched-2007	GlaxoSmithKline
Lapatinib	Tykerb		CYP2C8	1558	Enzyme	DrugBank	EGFR and HER2 Inhibitor	Kinase inhibitor	Launched-2007	GlaxoSmithKline
Lapatinib	Tykerb		CYP3A4	1576	Enzyme	DrugBank	EGFR and HER2 Inhibitor	Kinase inhibitor	Launched-2007	GlaxoSmithKline
Lapatinib	Tykerb		CYP3A5	1577	Enzyme	DrugBank	EGFR and HER2 Inhibitor	Kinase inhibitor	Launched-2007	GlaxoSmithKline
Lapatinib	Tykerb	EGFR	EGFR	1956	Target	CCLE2012,Drugbank	EGFR and HER2 Inhibitor	Kinase inhibitor	Launched-2007	GlaxoSmithKline
Lapatinib	Tykerb	HER2	ERBB2	2064	Target	CCLE2012,Drugbank	EGFR and HER2 Inhibitor	Kinase inhibitor	Launched-2007	GlaxoSmithKline
Lapatinib	Tykerb		TAP1	6890	Transporter	DrugBank	EGFR and HER2 Inhibitor	Kinase inhibitor	Launched-2007	GlaxoSmithKline
LBW242		IAP	XIAP	331	Target	CCLE2012	Inhibitor of Apoptosis Proteins (IAP) Inhibitor	Other targeted therapies	Preclinical	Novartis
Nilotinib	Tasigna		ABCB1	5214	Transporter	DrugBank	Abl Inhibitor	Kinase inhibitor	Launched-2007	Novartis
Nilotinib	Tasigna		ABCG2	9429	Transporter	DrugBank	Abl Inhibitor	Kinase inhibitor	Launched-2007	Novartis
Nilotinib	Tasigna	Abl/Bcr-Abl	ABL1	25	Target	CCLE2012,JAMIA2013,Drugbank	Abl Inhibitor	Kinase inhibitor	Launched-2007	Novartis
Nilotinib	Tasigna	Abl/Bcr-Abl	ABL2	27	Target	JAMIA2013,MetaCore	Abl Inhibitor	Kinase inhibitor	Launched-2007	Novartis
Nilotinib	Tasigna		BCR	613	Target	MetaCore	Abl Inhibitor	Kinase inhibitor	Launched-2007	Novartis
Nilotinib	Tasigna		CYP2B6	1555	Enzyme	DrugBank	Abl Inhibitor	Kinase inhibitor	Launched-2007	Novartis
Nilotinib	Tasigna		CYP2C8	1558	Enzyme	DrugBank	Abl Inhibitor	Kinase inhibitor	Launched-2007	Novartis
Nilotinib	Tasigna		CYP2C9	1559	Enzyme	DrugBank	Abl Inhibitor	Kinase inhibitor	Launched-2007	Novartis
Nilotinib	Tasigna		CYP2D6	1565	Enzyme	DrugBank	Abl Inhibitor	Kinase inhibitor	Launched-2007	Novartis
Nilotinib	Tasigna		CYP3A4	1576	Enzyme	DrugBank	Abl Inhibitor	Kinase inhibitor	Launched-2007	Novartis
Nilotinib	Tasigna		DDR1	780	Target	MetaCore	Abl Inhibitor	Kinase inhibitor	Launched-2007	Novartis
Nilotinib	Tasigna		DDR2	4921	Target	MetaCore	Abl Inhibitor	Kinase inhibitor	Launched-2007	Novartis
Nilotinib	Tasigna		KIT	3815	Target	DrugBank	Abl Inhibitor	Kinase inhibitor	Launched-2007	Novartis
Nilotinib	Tasigna		UGT1A1	54658	Transporter	DrugBank	Abl Inhibitor	Kinase inhibitor	Launched-2007	Novartis
Nutlin-3		MDM2	MDM2	4193	Target	CCLE2012	MDM2 Inhibitor	Other targeted therapies	Preclinical	Roche
Paclitaxel	Taxol		ABCB1	5214	Transporter	DrugBank	Microtubule-Stabilizing Agents	Cytotoxic	Launched-1993	Bristol-Myers Squibb
Paclitaxel	Taxol		ABCB11	8647	Transporter	DrugBank	Microtubule-Stabilizing Agents	Cytotoxic	Launched-1993	Bristol-Myers Squibb
Paclitaxel	Taxol		BCL2	596	Target	CCLE2012, DrugBank, MetaCore	Microtubule-Stabilizing Agents	Cytotoxic	Launched-1993	Bristol-Myers Squibb
Paclitaxel	Taxol		CYP2C8	1558	Enzyme	MetaCore, DrugBank	Microtubule-Stabilizing Agents	Cytotoxic	Launched-1993	Bristol-Myers Squibb
Paclitaxel	Taxol		CYP3A4	1576	Enzyme	MetaCore, MetaCore, DrugBank	Microtubule-Stabilizing Agents	Cytotoxic	Launched-1993	Bristol-Myers Squibb
Paclitaxel	Taxol	beta-tubulin	TUBB1	81027	Target	CCLE2012, DrugBank, MetaCore	Microtubule-Stabilizing Agents	Cytotoxic	Launched-1993	Bristol-Myers Squibb
Panobinostat	Faridak	HDAC	HDAC1	3065	Target	CCLE2012	Histone Deacetylase (HDAC) Inhibitor	Other targeted therapies	Pre-Registered	Novartis
PD-0325901			MAP2K1	5604	Target	JAMIA2013	MEK1 and MEK2 Inhibitor	Kinase inhibitor	Discontinued	Pfizer
PD-0325901		MEK	MAP2K2	5605	Target	CCLE2012,Drugbank	MEK1 and MEK2 Inhibitor	Kinase inhibitor	Discontinued	Pfizer
PD-0325901			MAPK1	5594	Target	MetaCore	MEK1 and MEK2 Inhibitor	Kinase inhibitor	Discontinued	Pfizer
PD-0325901			MAPK3	5595	Target	MetaCore	MEK1 and MEK2 Inhibitor	Kinase inhibitor	Discontinued	Pfizer
PD-0325901		MEK	MEK1	854533	Target	CCLE2012	MEK1 and MEK2 Inhibitor	Kinase inhibitor	Discontinued	Pfizer
PD-0332991		CDK4	CDK4	1019	Target	CCLE2012, JAMIA2013	CDK4/6 Inhibitor	Kinase inhibitor	Phase II	Pfizer
PD-0332991		CDK6	CDK6	1021	Target	CCLE2012, JAMIA2013	CDK4/6 Inhibitor	Kinase inhibitor	Phase II	Pfizer
PF2341066	Crizotinib		ABCB1	5214	Transporter	MetaCore,Drugbank	c-MET and ALK Inhibitor	Kinase inhibitor	Launched-2011	Pfizer
PF2341066	Crizotinib	ALK	ALK	238	Target	CCLE2012,JAMIA2013,MetaCore,Drugbank	c-MET and ALK Inhibitor	Kinase inhibitor	Launched-2011	Pfizer
PF2341066	Crizotinib		CYP3A4	1576	Target	MetaCore, MetaCore, DrugBank	c-MET and ALK Inhibitor	Kinase inhibitor	Launched-2011	Pfizer
PF2341066	Crizotinib		CYP3A5	1577	Enzyme	DrugBank	c-MET and ALK Inhibitor	Kinase inhibitor	Launched-2011	Pfizer
PF2341066	Crizotinib	c-MET	MET	4233	Target	CCLE2012,JAMIA2013, MetaCore,Drugbank	c-MET and ALK Inhibitor	Kinase inhibitor	Launched-2011	Pfizer
PHA-665752		c-MET	MET	4233	Target	CCLE2012	c-MET Inhibitor	Kinase inhibitor	Preclinical	Pfizer
PLX4720		RAF	BRAF	673	Target	CCLE2012	Raf kinase B Inhibitor	Kinase inhibitor	Preclinical	Plexxikon
RAF265		Raf Kinase B	BRAF	673	Target	CCLE2012	Raf kinase B and KDR Inhibitor	Kinase inhibitor	Phase I	Novartis
RAF265		KDR	KDR	3791	Target	CCLE2012	Raf kinase B and KDR Inhibitor	Kinase inhibitor	Phase I	Novartis
Sorafenib	Nexavar		ABCB1	5214	Transporter	MetaCore, DrugBank	Multi-kinase inhibitor	Kinase inhibitor	Launched-2005	Bayer
Sorafenib	Nexavar		ABCC2	1244	Transporter	DrugBank	Multi-kinase inhibitor	Kinase inhibitor	Launched-2005	Bayer
Sorafenib	Nexavar		ABCC4	10257	Transporter	DrugBank	Multi-kinase inhibitor	Kinase inhibitor	Launched-2005	Bayer
Sorafenib	Nexavar		ABCG2	9429	Transporter	DrugBank	Multi-kinase inhibitor	Kinase inhibitor	Launched-2005	Bayer
Sorafenib	Nexavar	Raf Kinase B	BRAF	673	Target	CCLE2012, JAMIA2013, DrugBank	Multi-kinase inhibitor	Kinase inhibitor	Launched-2005	Bayer
Sorafenib	Nexavar		CYP1A2	1544	Enzyme	DrugBank	Multi-kinase inhibitor	Kinase inhibitor	Launched-2005	Bayer
Sorafenib	Nexavar		CYP2B6	1555	Enzyme	DrugBank	Multi-kinase inhibitor	Kinase inhibitor	Launched-2005	Bayer
Sorafenib	Nexavar		CYP2C19	1557	Enzyme	DrugBank	Multi-kinase inhibitor	Kinase inhibitor	Launched-2005	Bayer
Sorafenib	Nexavar		CYP2C8	1558	Enzyme	MetaCore, MetaCore, DrugBank	Multi-kinase inhibitor	Kinase inhibitor	Launched-2005	Bayer
Sorafenib	Nexavar		CYP2C9	1559	Enzyme	MetaCore, DrugBank	Multi-kinase inhibitor	Kinase inhibitor	Launched-2005	Bayer
Sorafenib	Nexavar		CYP2D6	1565	Enzyme	DrugBank	Multi-kinase inhibitor	Kinase inhibitor	Launched-2005	Bayer
Sorafenib	Nexavar		CYP3A4	1576	Enzyme	MetaCore, MetaCore, DrugBank	Multi-kinase inhibitor	Kinase inhibitor	Launched-2005	Bayer
Sorafenib	Nexavar		CYP3A5	1577	Enzyme	DrugBank	Multi-kinase inhibitor	Kinase inhibitor	Launched-2005	Bayer
Sorafenib	Nexavar		CYP3A7	1551	Enzyme	DrugBank	Multi-kinase inhibitor	Kinase inhibitor	Launched-2005	Bayer
Sorafenib	Nexavar		FGFR1	2260	Target	DrugBank	Multi-kinase inhibitor	Kinase inhibitor	Launched-2005	Bayer
Sorafenib	Nexavar	VEGFR1	FLT1	2321	Target	CCLE2012, JAMIA2013, DrugBank	Multi-kinase inhibitor	Kinase inhibitor	Launched-2005	Bayer
Sorafenib	Nexavar	FLT3	FLT3	2322	Target	CCLE2012, JAMIA2013, DrugBank	Multi-kinase inhibitor	Kinase inhibitor	Launched-2005	Bayer
Sorafenib	Nexavar		FLT4	2324	Target	JAMIA2013, DrugBank	Multi-kinase inhibitor	Kinase inhibitor	Launched-2005	Bayer
Sorafenib	Nexavar	KDR	KDR	3791	Target	CCLE2012, JAMIA2013, DrugBank	Multi-kinase inhibitor	Kinase inhibitor	Launched-2005	Bayer
Sorafenib	Nexavar	C-KIT	KIT	3815	Target	CCLE2012, JAMIA2013, DrugBank	Multi-kinase inhibitor	Kinase inhibitor	Launched-2005	Bayer
Sorafenib	Nexavar	PDGFRbeta	PDGFRB	5159	Target	CCLE2012, JAMIA2013, DrugBank	Multi-kinase inhibitor	Kinase inhibitor	Launched-2005	Bayer
Sorafenib	Nexavar	Raf Kinase C	RAF1	5894	Target	CCLE2012, JAMIA2013, DrugBank	Multi-kinase inhibitor	Kinase inhibitor	Launched-2005	Bayer
Sorafenib	Nexavar		RALBP1	10928	Transporter	DrugBank	Multi-kinase inhibitor	Kinase inhibitor	Launched-2005	Bayer
Sorafenib	Nexavar	RET	RET	5979	Target	CCLE2012, JAMIA2013, DrugBank	Multi-kinase inhibitor	Kinase inhibitor	Launched-2005	Bayer
Sorafenib	Nexavar		UGT1A1	54658	Enzyme	DrugBank	Multi-kinase inhibitor	Kinase inhibitor	Launched-2005	Bayer
Sorafenib	Nexavar		UGT1A9	54600	Enzyme	DrugBank	Multi-kinase inhibitor	Kinase inhibitor	Launched-2005	Bayer
TAE684		ALK	ALK	238	Target	CCLE2012	ALK Inhibitor	Kinase inhibitor	Preclinical	Novartis
TKI258	Dovitinib	FLT4	FLT4	2324	Target	CCLE2012	Multi-kinase inhibitor	Kinase inhibitor	Phase III	Novartis
Topotecan	Hycamtin		ABCB1	5214	Transporter	DrugBank	DNA Topoisomerase I Inhibitor	Cytotoxic	Launched-1998	GlaxoSmithKline
Topotecan	Hycamtin		ABCG2	9429	Transporter	DrugBank	DNA Topoisomerase I Inhibitor	Cytotoxic	Launched-1997	GlaxoSmithKline
Topotecan	Hycamtin		CYP3A4	1576	Enzyme	DrugBank	DNA Topoisomerase I Inhibitor	Cytotoxic	Launched-1999	GlaxoSmithKline
Topotecan	Hycamtin	Topoisomerase I	TOP1	7150	Target	CCLE2012,Drugbank	DNA Topoisomerase I Inhibitor	Cytotoxic	Launched-1996	GlaxoSmithKline
Vandetanib	Zactima		ABCC1	4363	Transporter	DrugBank	Multi-kinase inhibitor	Kinase inhibitor	Launched-2011	AstraZeneca
Vandetanib	Zactima		ABCG2	9429	Transporter	DrugBank	Multi-kinase inhibitor	Kinase inhibitor	Launched-2011	AstraZeneca
Vandetanib	Zactima	Abl	ABL1	25	Target	CCLE2012	Multi-kinase inhibitor	Kinase inhibitor	Launched-2011	AstraZeneca
Vandetanib	Zactima	EGFR	EGFR	1956	Target	CCLE2012	Multi-kinase inhibitor	Kinase inhibitor	Launched-2011	AstraZeneca
Vandetanib	Zactima	VEGFR1	FLT1	2321	Target	CCLE2012	Multi-kinase inhibitor	Kinase inhibitor	Launched-2011	AstraZeneca
Vandetanib	Zactima	FLT3	FLT3	2322	Target	CCLE2012	Multi-kinase inhibitor	Kinase inhibitor	Launched-2011	AstraZeneca
Vandetanib	Zactima	FLT4	FLT4	2324	Target	CCLE2012	Multi-kinase inhibitor	Kinase inhibitor	Launched-2011	AstraZeneca
Vandetanib	Zactima	KDR	KDR	3791	Target	CCLE2012	Multi-kinase inhibitor	Kinase inhibitor	Launched-2011	AstraZeneca
Vandetanib	Zactima	C-KIT	KIT	3815	Target	CCLE2012	Multi-kinase inhibitor	Kinase inhibitor	Launched-2011	AstraZeneca
Vandetanib	Zactima	RET	RET	5979	Target	CCLE2012	Multi-kinase inhibitor	Kinase inhibitor	Launched-2011	AstraZeneca
CCLE2012	Original publication for CCLE study	The Cancer Cell Line Encyclopedia enables predictive modelling of anticancer drug sensitivity. Nature, 2012
JAMIA2013	A publication comparing gene-level models	Comparison and validation of genomic predictors for anticancer drug sensitivity. J Am Med Inform Assoc, 2013
MetaCore	A commerical pathway database
DrugBank	A publicly available drug database
