# Supplementary material for: Predict drug sensitivity of cancer cells with pathway activity inference
Source: BMC Med Genomics. 2019 Jan 31;12(Suppl 1):15. doi: 10.1186/s12920-018-0449-4 (PMC6357358; doi:10.1186/s12920-018-0449-4)
Supplement: Supplementary file 3 — Coefficients of pathways in elastic net models (based on DiffRank) for each CCLE drug. Pathways are indicated when their member genes are related to CCLE drugs. (XLSX 64 kb) [file 12920_2018_449_MOESM3_ESM.xlsx]

## Sheet: 17-AAG
	weight	target.transporter.enzyme.	enzyme	transporter	target
Mitomycin action	-0.000763385	0	0	0	1
dCTP/dUTP metabolism	-0.000521008	0	0	0	0
NRF2 regulation of oxidative stress response	-0.000514861	0	0	0	0
Higher ESR1 / ESR2 ratio in breast cancer	-0.000370993	0	0	0	0
Neurophysiological process_Circadian rhythm	-0.0002807	0	0	0	0
Selected targets of NRSF	-0.000242133	0	0	0	0
Influence of low doses of Arsenite on Glucose stimulated Insulin secretion in pancreatic cells	-0.000225584	0	0	0	0
Cell cycle_Initiation of mitosis	-0.000194544	0	0	0	0
VLDL, LDL dyslipidemia in type 2 diabetes and metabolic syndrome X	-0.000185778	0	0	0	0
Acetaminophen metabolism	-0.000180523	0	0	0	0
Cigarette smoke-mediated regulation of NRF2-antioxidant pathway in airway epithelial cells	-0.000176224	0	0	0	0
ATP metabolism	-0.000169856	0	0	0	0
Development_Keratinocyte differentiation	-0.000167631	0	0	0	0
Stem cells_Beta adrenergic receptors in brown adipocyte differentiation	-0.000167211	0	0	0	0
IFN-gamma/IL-10 signaling in keratinocytes via JAK/STAT pathway	-0.00016668	0	0	0	0
G-protein signaling_Rap1B regulation pathway	-0.000163822	0	0	0	0
Immune response_IL-13 signaling via PI3K-ERK	-0.000152932	0	0	0	0
Dual role of p53 in transcription deregulation in Huntington's Disease	-0.000128653	0	0	0	0
Apoptosis and survival_Granzyme B signaling	-0.00010464	0	0	0	0
Recurrent gene fusions in Prostate Cancer	-0.000100771	0	0	0	0
Development_Membrane-bound ESR1: interaction with growth factors signaling	-9.1857e-05	0	0	0	0
Bromobenzene metabolism/Rodent version	-9.10898e-05	0	0	0	0
Regulation and function of Amyloid proteins	-8.90409e-05	0	0	0	0
Peroxisomal branched chain fatty acid oxidation	-8.90311e-05	0	0	0	0
Glutathione metabolism / Rodent version	-8.46169e-05	0	0	0	0
Development_Leptin signaling via JAK/STAT and MAPK cascades	-7.8261e-05	0	0	0	0
Chemokine receptors in psoriasis	-7.19948e-05	0	0	0	0
Androstenedione and testosterone biosynthesis and metabolism p.3	-7.17186e-05	0	0	0	0
Androstenedione and testosterone biosynthesis and metabolism p.3/ Rodent version	-7.13813e-05	0	0	0	0
Glutathione metabolism / Human version	-7.02241e-05	0	0	0	0
Glutathione metabolism	-7.01023e-05	0	0	0	0
Blood coagulation	-6.90479e-05	0	0	0	0
Apoptosis and survival_Granzyme A signaling	-6.77624e-05	0	0	0	0
Development_Hedgehog and PTH signaling pathways in bone and cartilage development	-6.74667e-05	0	0	0	0
Immune response_Role of the Membrane attack complex in cell survival	-6.69396e-05	0	0	0	0
Muscle contraction_Relaxin signaling pathway	-6.2663e-05	0	0	0	0
Cholesterol and Sphingolipids transport / Distribution to the intracellular membrane compartments (normal and CF)	-5.40351e-05	0	0	0	0
Cholesterol and Sphingolipids transport / Distribution to the intracellular membrane compartments	-5.40337e-05	0	0	0	0
Muscle contraction_Regulation of eNOS activity in endothelial cells	-5.23185e-05	0	0	0	1
LRRK2 in neuronal apoptosis in Parkinson's disease	-5.19766e-05	0	0	0	0
Regulation of lipid metabolism_PPAR regulation of lipid metabolism	-4.60739e-05	0	0	0	0
Apoptosis and survival_Caspase cascade	-3.97468e-05	0	0	0	0
Mitogenic action of Estradiol / ESR1 (nuclear) in breast cancer	-3.92476e-05	0	0	0	0
Oxidative stress_Angiotensin II-induced production of ROS	-3.85918e-05	0	0	0	0
Development_Inhibition of angiogenesis by PEDF	-3.14517e-05	0	0	0	0
Estrogen biosynthesis	-2.92904e-05	0	0	0	0
Amitraz-induced inhibition of Insulin secretion	-2.53421e-05	0	0	0	0
c-Myc in multiple myeloma	-2.40406e-05	0	0	0	0
CAR-mediated direct regulation of xenobiotic metabolizing enzymes / Rodent version	-2.20515e-05	0	0	0	0
CAR-mediated direct regulation of xenobiotic metabolizing enzymes / Human version	-1.58203e-05	0	0	0	0
Manganese, Calcium and Iron-regulated proteins	-1.57827e-05	0	0	0	0
SHH signaling in oligodendrocyte precursor cells differentiation in multiple sclerosis	-1.5391e-05	0	0	0	0
Estrone metabolism / Human version	-1.13254e-05	0	0	0	0
Phosphatidylinositol metabolism	-9.21436e-06	0	0	0	0
Androstenedione and testosterone biosynthesis and metabolism p.2	-7.71039e-06	0	0	0	0
Androstenedione and testosterone biosynthesis and metabolism p.2/ Rodent version	-7.45486e-06	0	0	0	0
Tryptophan metabolism	-1.51934e-06	0	0	0	0
Retinoic acid regulation of oligodendrocyte differentiation in multiple sclerosis	-6.77024e-07	0	0	0	0
Tryptophan metabolism/ Rodent version	-4.31336e-07	0	0	0	0
Cytoskeleton remodeling_Keratin filaments	1.59398e-05	0	0	0	0
L-Arginine, L-Alanine, L-Aspartic acid and Creatine metabolism	2.01232e-05	0	0	0	0
Development_Neurotrophin family signaling	2.21059e-05	0	0	0	0
PR action in breast cancer: stimulation of metastasis	2.4414e-05	0	0	0	0
Selected targets of SP1	2.52781e-05	0	0	0	0
WNT signaling in invasive-type melanoma cells	2.90701e-05	0	0	0	0
Regulation of GABA signaling by Nicotine acetylcholine receptors	3.10726e-05	0	0	0	0
WNT signaling in gastric cancer	3.16263e-05	0	0	0	0
Leucine, isoleucine and valine metabolism	3.36722e-05	0	0	0	0
Development_Angiotensin signaling via beta-Arrestin	3.62086e-05	0	0	0	0
Activity-dependent synaptic AMPA receptor delivery	3.65671e-05	0	0	0	0
Cholesterol and Sphingolipids transport / Recycling to plasma membrane in lung (normal and CF)	3.89458e-05	0	0	0	0
Regulation of CFTR activity (norm and CF)	4.26106e-05	0	0	0	0
Neurophysiological process_PGE2-induced pain processing	4.52536e-05	0	0	0	0
Th2-cytokines-induced mucous metaplasia in asthma	4.90863e-05	0	0	0	0
Keratin filaments	5.883e-05	0	0	0	0
Sitagliptin in treatment of type 2 diabetes and metabolic syndrome X	6.0601e-05	0	0	0	0
Stem cells_Generation of pancreatic beta-cells from embryonic stem cells (early stages)	6.17682e-05	0	0	0	0
G-protein signaling_Rac3 regulation pathway	6.72701e-05	0	0	0	0
Aflatoxin B1-dependent induction of HCC	6.84675e-05	0	0	0	0
Regulation of lipid metabolism_Regulation of acetyl-CoA carboxylase 1 activity in keratinocytes	6.93293e-05	0	0	0	0
PH proteins participation in RTKs adaptor complexes formation and intermediation with focal adhesion complex. Part 2	7.59929e-05	0	0	0	0
Alcohol metabolism predisposition of HCC development	7.6039e-05	0	0	0	0
Hedgehog signaling in breast cancer	7.93962e-05	0	0	0	0
Development_SSTR2 in regulation of cell proliferation	9.20066e-05	0	0	0	0
Stem cells_Role of Neuregulin 1 and Thymosin beta-4 in myocardium regeneration after infarction	9.63977e-05	0	0	0	0
Folate effect on genome stability	9.72859e-05	0	0	0	0
Glutamic acid signaling	0.000102882	0	0	0	0
Histone deacetylases in Prostate Cancer	0.000119093	0	0	0	1
Cell cycle_Spindle assembly and chromosome separation	0.000125053	0	0	0	0
Arachidonic acid production	0.00013312	0	0	0	0
Neurophysiological process_nNOS signaling in neuronal synapses	0.000133762	0	0	0	0
Development_EGFR signaling via PIP3	0.000152293	0	0	0	0
Immune response_IL-7 signaling in B lymphocytes	0.000153971	0	0	0	0
wtCFTR and deltaF508 traffic / Membrane expression (norm and CF)	0.000155554	0	0	0	0
ENaC regulation in airways (normal and CF)	0.000167629	0	0	0	0
Selected targets of C/EBPbeta	0.000169504	0	0	0	0
Sodium channels and transporters: inward current	0.000172424	0	0	0	0
Renal secretion of drugs / Rodent version	0.000185399	0	0	0	0
Nicotine signaling (general scheme)	0.000192469	0	0	0	0
Cell adhesion_Alpha-4 integrins in cell migration and adhesion	0.000221674	0	0	0	0
Role of ER stress in obesity and type 2 diabetes	0.000251892	0	0	0	0
Aminoacyl-tRNA biosynthesis in mitochondrion	0.000269945	0	0	0	0
G-protein signaling_G-Protein alpha-12 signaling pathway	0.000350941	0	0	0	0
Neurophysiological process_EphB receptors in dendritic spine morphogenesis and synaptogenesis	0.00042663	0	0	0	0
Potassium transporters: inward current	0.000458753	0	0	0	0
Immune response_MIF-JAB1 signaling	0.000463709	0	0	0	0
Signal transduction_IP3 signaling	0.000515733	0	0	0	0

## Sheet: Lapatinib
	weight	target..transporter.enzyme.	enzyme	transporter	target
Anti-apoptotic action of ErbB2 in breast cancer	-0.00037812	0	0	0	1
Mitogenic action of ErbB2 in breast cancer	-0.000239429	0	0	0	1
Histidine-glutamate-glutamine metabolism	-0.000196246	0	0	0	0
Transcription_Role of Akt in hypoxia induced HIF1 activation	-0.000195169	0	0	0	0
KLF6 and regulation of KLF6 alternative splicing in HCC	-0.000194574	0	0	0	1
Selected targets of SP1	-0.000182519	0	0	0	0
Development_Notch Signaling Pathway	-0.000177711	0	0	0	0
Development_ERBB-family signaling	-0.000175933	0	0	0	1
Selected targets of ESR1	-0.000170382	0	0	1	0
Development_EGFR signaling via small GTPases	-0.000145041	0	0	0	1
Regulation of metabolism_Role of Adiponectin in regulation of metabolism	-0.000126022	0	0	0	0
ESR1 (membrane) 36 kDa isoform signaling in breast cancer	-0.000125861	0	0	0	1
GLP-1 in inhibition of insulin secretion in type 2 diabetes	-0.000119639	0	0	0	1
G-protein signaling_RAC1 in cellular process	-0.000115035	0	0	0	0
Estrogen biosynthesis	-7.77447e-05	0	1	0	0
SREBP1 cross-talk with PXR, CAR and LXR/ Rodent version	-7.07998e-05	0	1	0	0
Proteases and EGFR-induced mucin synthesis in normal and asthmatic epithelium	-6.84153e-05	0	0	0	1
Apoptosis and survival_Role of CDK5 in neuronal death and survival	-6.74997e-05	0	0	0	1
Activation of HRE-dependent transcription by Co, DFO and hypoxia	-6.70386e-05	0	0	0	0
Activation of NFAT-dependent transcription by PMA, Thaps and ionomycin (in ovary)	-6.61135e-05	0	0	0	0
Regulation of metabolism_Triiodothyronine and Thyroxine signaling	-5.65915e-05	0	0	0	0
Ligand-independent activation of androgen receptor	-5.36963e-05	0	0	0	1
Urea cycle	-4.59963e-05	0	0	0	0
Histidine-glutamate-glutamine and proline metabolism/ Rodent version	-4.53362e-05	0	0	0	0
Retinol metabolism / Rodent version	-3.56849e-05	0	1	0	0
Cholesterol Biosynthesis	-2.55894e-05	0	0	0	0
Induction of mucin secretion in airway goblet cells by purinergic receptors	-2.53967e-05	0	0	0	0
Neurophysiological process_nNOS signaling in neuronal synapses	-2.49633e-05	0	0	0	0
Propionate metabolism p.1	-2.14044e-05	0	0	0	0
Renal secretion of organic electrolytes / Rodent version	-1.59786e-05	0	0	0	0
Development_Role of nicotinamide in G-CSF-induced granulopoiesis	-2.69352e-06	0	0	0	0
Signaling pathways affected in Prostate Cancer	-5.83713e-07	0	0	0	1
Cholesterol metabolism	-4.2046e-07	0	0	0	0
Role of IL8 receptors in angiogenesis	1.97495e-06	0	0	0	0
Immune response_IL-12 signaling pathway	8.6603e-06	0	0	0	0
Development_Role of IL-8 in angiogenesis	1.26039e-05	0	0	0	1
Classical complement pathway	1.65161e-05	0	0	0	0
Immune response_Classical complement pathway	1.97152e-05	0	0	0	0
Fibroblast proliferation in IRF	2.10393e-05	0	0	0	0
Muscle contraction_Delta-type opioid receptor in smooth muscle contraction	4.73993e-05	0	0	0	0
TTP metabolism	6.26367e-05	0	0	0	0
Cholesterol and Sphingolipids transport / Influx to the early endosome in liver (normal and CF)	6.82039e-05	0	0	0	0
DNA damage_ATM / ATR regulation of G2 / M checkpoint	7.31858e-05	0	0	0	0
Cholesterol and Sphingolipids transport / Influx to the early endosome in lung (normal and CF)	7.89749e-05	0	0	0	0
Chemokine signaling	8.33295e-05	0	0	0	0
Chromosome separation	8.6738e-05	0	0	0	0
Cannabinoid receptor signaling in nicotine addiction	0.000112279	0	0	0	0
Cell cycle_Regulation of G1/S transition (part 1)	0.000125057	0	0	0	0
Apoptosis and survival_Caspase cascade	0.000136114	0	0	0	0
Development_Alpha-2 adrenergic receptor activation of ERK	0.000169865	1	0	0	0
NRSF-dependent transcription deregulation in Huntington's Disease	0.000194273	0	0	0	0
Immune response_Lectin induced complement pathway	0.000209053	0	0	0	0
Autophagy_Autophagy	0.000231797	0	0	0	0
Immune response_IL-10 signaling pathway	0.000256329	0	0	0	0
Stem cells_H3K27 demethylases in differentiation of stem cells	0.000522958	0	0	0	0

## Sheet: Nilotinib
	weight	target..transporter.enzyme.	enzyme	transporter	target
Immune response_IL-3 activation and signaling pathway	-0.000406282	0	0	0	0
Transcriptional regulation of megakaryopoiesis	-0.000329974	0	0	0	0
Neuropeptides signaling through G-protein alpha-i & G-protein alpha-q	-0.000179424	0	0	0	0
G-protein signaling_Rap1B regulation pathway	-0.000152779	0	0	0	0
Mechanism of gemcitabine action in pancreatic cancer	-7.41296e-05	0	0	0	0
Selected targets of NRSF	-7.00514e-05	0	0	0	0
Immune response_CD28 signaling	-5.59333e-05	0	0	0	0
T cell subsets: cell surface markers	-5.36662e-05	0	0	0	0
Activation of NFAT-dependent transcription by PMA, Thaps and ionomycin (in T-cells)	-5.23287e-05	0	0	0	0
IL-6 signaling in multiple myeloma	2.08088e-06	0	0	0	0
HIF-1 in gastric cancer	1.81877e-05	0	0	1	0
Transport_Aldosterone-mediated regulation of ENaC sodium transport	2.03498e-05	0	0	0	0
Glycogen metabolism	2.38461e-05	0	0	0	0
Influence of low doses of Arsenite on Glucose stimulated Insulin secretion in pancreatic cells	3.85345e-05	0	0	0	0
Bone metastases in Prostate Cancer	7.92583e-05	0	0	0	0
Galactose metabolism	8.7341e-05	0	0	0	0
Angiotensin II Signaling in Cardiac Hypertrophy	8.75104e-05	0	0	0	0
Galactose metabolism/ Rodent version	8.76175e-05	0	0	0	0
Stem cells_Excitotoxicity of Glutamate in glioblastoma	0.000150926	0	0	0	0
Immune response_Lipoxins and Resolvin E1 inhibitory action on neutrophil functions	0.000166083	0	0	0	0
Transport_Rab-9 regulation pathway	0.000183493	0	0	0	0
Immune response_Delta-type opioid receptor signaling in T-cells	0.000191662	0	0	0	0
Regulation of CFTR activity (norm and CF)	0.000197962	0	0	0	0
Stem cells_TNF-alpha, IL-1 alpha and WNT5A-dependent regulation of osteogenesis and adipogenesis in mesenchymal stem cells	0.000328052	0	0	0	0
Development_FGFR signaling pathway	0.000509342	0	0	0	0
Transport_RAB1A regulation pathway	0.00067423	0	0	0	0

## Sheet: Paclitaxel
	weight	target..transporter.enzyme.	enzyme	transporter	target
Development_Hedgehog signaling	-0.000595963	0	0	0	0
Regulation of immune cell differentiation by Notch signaling	-0.000263177	0	0	0	0
NRF2 regulation of oxidative stress response	-0.000254994	0	0	0	0
Plasmalogen biosynthesis	-0.000231888	0	0	0	0
Mitomycin action	-0.000225208	0	0	0	0
Estrogen biosynthesis	-0.000211877	0	1	0	0
Development_Delta-type opioid receptor signaling via G-protein alpha-14	-0.000187671	0	0	0	0
DNA damage_Brca1 as a transcription regulator	-0.000182224	0	0	0	0
G-protein signaling_Rac2 regulation pathway	-0.000165733	0	0	0	0
TGF-beta signaling via microRNA in breast cancer	-0.000133105	0	0	0	1
Methionine-cysteine-glutamate metabolism	-0.000126185	0	0	0	0
Acetaminophen metabolism	-0.00012457	0	1	0	0
Putative pathways of activation of classical complement system in major depressive disorder	-0.000115827	0	0	0	0
Glycolysis and gluconeogenesis p. 1	-0.000115715	0	0	0	0
Selenoamino acid metabolism	-0.00011552	0	0	0	0
Origin of Langerhans cells in the steady-state and under inflammatory conditions	-0.00011343	0	0	0	0
FGF signaling in gastric cancer	-0.000109587	0	0	0	0
G-protein signaling_Rap1A regulation pathway	-0.000108021	0	0	0	0
Putative pathways for stimulation of fat cell differentiation by Bisphenol A	-0.00010395	0	0	0	0
Cell cycle_Initiation of mitosis	-0.000103382	0	0	0	0
Glutathione metabolism / Human version	-9.87651e-05	0	0	0	0
Selected targets of EGR1	-9.86139e-05	0	0	0	0
Glutathione metabolism	-9.76432e-05	0	0	0	0
Role of proinflammatory cytokines in activation of p53 in major depressive disorder	-9.30918e-05	0	0	0	1
Development_A2B receptor: action via G-protein alpha s	-8.85142e-05	0	0	0	0
Stem cells_Role of GSK3 beta in cardioprotection against myocardial infarction	-8.64981e-05	0	0	0	0
Stem cells_MMP-14-induced COX-2 expression in glioblastoma stem cells	-8.30809e-05	0	0	0	0
Etoposide action	-7.75098e-05	0	0	0	0
Trichloroethylene metabolism/Rodent version	-7.37437e-05	0	1	0	0
Prolactin/ ERK signaling in breast cancer	-7.28785e-05	0	0	0	0
Role of TNF-alpha in type 2 diabetes in skeletal muscle cells	-7.20753e-05	0	0	0	0
HCV-mediated liver damage and predisposition to HCC via cell stress	-7.12925e-05	0	0	0	0
Leucine, isoleucine and valine metabolism	-6.83783e-05	0	0	0	0
Stem cells_EGF-induced proliferation of Type C cells in SVZ of adult brain	-6.70491e-05	0	0	0	0
Apoptosis and survival_Granzyme A signaling	-6.20841e-05	0	0	0	0
Influence of low doses of Arsenite on Glucose stimulated Insulin secretion in pancreatic cells	-5.80993e-05	0	0	0	0
Stem cells_Scheme: Histone H3 demethylases in stem cells	-5.44813e-05	0	0	0	0
Apoptosis and survival_NO synthesis and signaling	-4.43474e-05	0	0	0	0
Development_FGF-family signaling	-4.26888e-05	0	0	0	0
Triacylglycerol metabolism p.2	-4.13733e-05	0	0	0	0
Cigarette smoke-mediated regulation of NRF2-antioxidant pathway in airway epithelial cells	-4.13233e-05	0	0	0	0
Oxidative phosphorylation	-3.76892e-05	0	0	0	0
Mechanism of action of DGAT1 inhibitors in obesity and diabetes mellitus, type II (Variant 1)	-3.5524e-05	0	0	0	0
Triacylglycerol biosynthesis in obesity and diabetes mellitus, type II	-3.52795e-05	0	0	0	0
Dibromoethane metabolism	-3.24802e-05	0	0	0	0
Processes in pathogenesis of Diabetes mellitus II, Insulinoresistance and Obesity	-3.12106e-05	0	0	0	0
Possible pathway of TGF-beta 1-dependent inhibition of CFTR expression	-2.65026e-05	0	0	0	0
Transcription_Ligand-dependent activation of the ESR1/SP pathway	-2.60095e-05	0	0	0	0
Stem cells_Self-renewal of adult neural stem cells	-1.74254e-05	0	0	0	0
Vitamin B7 (biotin) metabolism	-1.28768e-05	0	0	0	0
Proteolysis_Putative ubiquitin pathway	-1.18456e-05	0	0	0	0
Demyelination in multiple sclerosis	-1.10059e-05	0	0	0	0
HSP22 and BAG-3-dependend macroautophagy in Huntington's disease	-8.26503e-06	0	0	0	0
Stem cells_H3K4 demethylases in stem cell maintenance	-5.32534e-06	0	0	0	0
Regulatory role of C1q in platelet activation	-3.78002e-06	0	0	0	0
IL-1 production in melanoma	-3.41175e-06	0	0	0	0
Interconnectivity between Folic acid and Fluorouracil pathways in gastric cancer	-1.76782e-06	0	0	0	0
HBV-dependent transcription regulation leading to HCC	-1.26475e-06	0	0	0	0
HDL-mediated reverse cholesterol transport	-2.11403e-07	0	0	0	0
GTP-XTP metabolism	-7.16898e-09	0	0	0	0
Stem cells_FGF and BMP signaling in early embryonic hepatogenesis	4.49057e-06	0	0	0	0
wtCFTR and deltaF508 traffic / Membrane expression (norm and CF)	6.87259e-06	0	0	0	1
Stem cells_Scheme: Embryonal myogenesis	7.7358e-06	0	0	0	0
Aspartate and asparagine metabolism	8.55356e-06	0	0	0	0
PI3K signaling in gastric cancer	8.9451e-06	0	0	1	0
Keratan sulfate metabolism p.2	1.22332e-05	0	0	0	0
Possible IL-4-dependent modulation of CFTR expression	1.28039e-05	0	0	0	0
Cell cycle_Regulation of G1/S transition (part 2)	1.29564e-05	0	0	0	0
Immune response_IL-7 signaling in B lymphocytes	2.08958e-05	0	0	0	0
Stem cells_Generation of pancreatic beta-cells from embryonic stem cells (early stages)	2.1716e-05	0	0	0	0
Regulation of CFTR activity (norm and CF)	2.72206e-05	0	0	0	1
Possible influence of low doses of Arsenite on glucose uptake in muscle	3.02882e-05	0	0	0	0
Cholesterol and Sphingolipids transport / Recycling to plasma membrane in lung (normal and CF)	3.29429e-05	0	0	0	0
Mast cell proliferation, differentiation and survival in asthma	3.69437e-05	0	0	0	0
N-Glycan biosynthesis p2	3.97104e-05	0	0	0	0
Selected targets of c-Myc	4.15712e-05	0	0	0	0
Neolacto-series GSL Metabolism p.2	4.29107e-05	0	0	0	0
Neolacto-series GSL Metabolism p.2 / Human version	4.32433e-05	0	0	0	0
Anti-apoptotic action of ErbB2 in breast cancer	4.52746e-05	0	0	0	1
Development_GDNF signaling	4.66988e-05	0	0	0	0
Development_Osteopontin signaling in osteoclasts	4.77476e-05	0	0	0	0
Stem cells_Endothelial differentiation during embryonic development	4.9263e-05	0	0	0	0
wtCFTR and deltaF508 traffic / Late endosome and Lysosome (norm and CF)	5.1326e-05	0	0	0	0
Selected targets of C/EBP	5.53328e-05	0	0	0	0
Selected targets of HNF1	5.58676e-05	0	0	0	0
FGFR3 signaling in multiple myeloma	5.65808e-05	0	0	0	0
Inhibitory action of Lipoxins on neutrophil migration	5.87554e-05	0	0	0	0
Repulsive receptors in axon guidance	6.30472e-05	0	0	0	1
Sodium channels and transporters: inward current	7.48265e-05	0	0	0	0
Selected targets of HNF transcription factors	7.60057e-05	0	0	0	0
Inhibitory action of Lipoxins and Resolvin E1 on neutrophil functions	9.03193e-05	0	0	0	0
Development_IGF-1 receptor signaling	9.31309e-05	0	0	0	0
Mechanisms of CAM-DR in multiple myeloma	0.000104251	0	0	0	0
Cytoskeleton remodeling_CDC42 in cellular processes	0.000111584	0	0	0	0
Alcohol metabolism predisposition of HCC development	0.000121244	0	0	0	0
GTP metabolism	0.000131234	0	0	0	0
Immune response_IL-10 signaling pathway	0.000132416	0	0	0	1
Neurophysiological process _Visual perception	0.000136929	0	0	0	0
CoA biosynthesis	0.000137487	0	0	0	0
Transport_Clathrin-coated vesicle cycle	0.000148231	0	0	0	0
Ganglioside Metabolism p2	0.000163616	0	0	0	0
Fatty Acid Omega Oxidation	0.000166097	0	0	0	0
Inhibition of remyelination in multiple sclerosis: regulation of cytoskeleton proteins	0.000168019	0	0	0	1
Transport_FXR-regulated cholesterol and bile acids cellular transport	0.000169305	0	0	1	0
Regulation of CFTR gating (normal and CF)	0.000179832	0	0	0	0
VEGF signaling in multiple myeloma	0.000198562	0	0	1	0
Immune response_MIF-JAB1 signaling	0.000204469	0	0	0	0
Retinol metabolism / Rodent version	0.000224936	0	1	0	0
Action of lithium on synaptic transmission and autophagy	0.000250483	0	0	0	0
Stem cells_Role of Neuregulin 1 and Thymosin beta-4 in myocardium regeneration after infarction	0.000258829	0	0	0	0
Mechanisms of drug resistance in multiple myeloma	0.000299152	1	0	0	0
Inhibition of RUNX3 signaling in gastric cancer	0.000301601	1	0	0	0
Development_PIP3 signaling in cardiac myocytes	0.000338603	0	0	0	0
Selected targets of ESR1	0.00037056	0	0	1	0
Renal secretion of drugs / Rodent version	0.000398181	0	0	1	0
Development_MAG-dependent inhibition of neurite outgrowth	0.000420886	0	0	0	0
Transcription_Assembly of RNA Polymerase II preinitiation complex on TATA-less promoters	0.000428191	0	0	1	0

## Sheet: Topotecan
	weight	target..transporter.enzyme.	enzyme	transporter	target
Cell cycle_Chromosome condensation in prometaphase	-0.000578119	0	0	0	1
Development_Hedgehog signaling	-0.000447831	0	0	0	0
Signal transduction_PKA signaling	-0.000366454	0	0	0	0
Development_Leptin signaling via PI3K-dependent pathway	-0.000357109	0	0	0	0
Inhibition of RUNX3 signaling in gastric cancer	-0.000305537	0	0	1	0
A proinflammatory phenotype of senescent alveolar epithelial cells in COPD	-0.000275179	0	0	0	0
dCTP/dUTP metabolism	-0.000263049	0	0	0	0
Ubiquitin-proteasome system in Huntington's disease	-0.000262166	0	0	0	0
Apoptosis and survival_FAS signaling cascades	-0.000225394	0	0	0	0
G-protein signaling_Rap1B regulation pathway	-0.000172764	0	0	0	0
DNA damage_ATM / ATR regulation of G2 / M checkpoint	-0.000169551	0	0	0	0
Beta-alanine metabolism/ Rodent version	-0.000161273	0	0	0	0
Leucine, isoleucine and valine metabolism	-0.000154422	0	0	0	0
Development_Regulation of telomere length and cellular immortalization	-0.000149577	0	0	0	0
Activation of Ca2+-dependent neuronal cell death in Huntington's disease	-0.000146637	0	0	0	0
Proteolysis_Putative SUMO-1 pathway	-0.000143614	0	0	0	0
Regulation of lipid metabolism_Regulation of acetyl-CoA carboxylase 2 activity in muscle	-0.000132771	0	0	0	0
Transport_RAB3 regulation pathway	-0.000128875	0	0	0	0
Transcription factors in neurogenesis	-0.000126355	0	0	0	0
LRRK2 in neuronal apoptosis in Parkinson's disease	-0.000125343	0	0	0	0
Protein folding and maturation_Angiotensin system maturation \ Rodent version	-0.000119711	0	0	0	0
Protein folding and maturation_Angiotensin system maturation \ Human version	-0.000119651	0	0	0	0
Disruption of methionine metabolism in induction and progression of HCC	-0.000113296	0	0	0	0
Neuropeptides signaling through G-protein alpha-i & G-protein alpha-q	-0.000105899	0	0	0	0
Inhibition of apoptosis in pancreatic cancer	-0.00010022	0	0	0	0
Transport_RAN regulation pathway	-0.000100124	0	0	0	0
Activation of p53RE-dependent transcription by etoposide amd mitomycin	-9.77476e-05	0	0	0	0
Dibromoethane metabolism	-8.7149e-05	0	0	0	0
Regulation of lipid metabolism_FXR-dependent negative-feedback regulation of bile acids concentration	-7.42989e-05	0	1	0	0
CREB1-dependent transcription deregulation in Huntington's Disease	-7.22889e-05	0	0	0	0
Transcription_Ligand-dependent activation of the ESR1/SP pathway	-6.63841e-05	0	0	0	0
G-protein signaling_Regulation of CDC42 activity	-6.59521e-05	0	0	0	0
Cytoskeleton remodeling_Role of Activin A in cytoskeleton remodeling	-6.39089e-05	0	0	0	0
Role of free fatty acids in obesity and type 2 diabetes	-5.97568e-05	0	0	0	0
ATP metabolism	-5.5594e-05	0	0	0	0
Mechanism of gemcitabine action in pancreatic cancer	-3.41613e-05	0	0	0	0
Development_Delta-type opioid receptor signaling via G-protein alpha-14	-3.28003e-05	0	0	0	0
Asthma-specific pathways of airway smooth muscle cell proliferation	-3.11299e-05	0	0	0	0
Role of GIP in pathogenesis of type 2 diabetes	-2.02359e-05	0	0	0	0
Bile Acid Biosynthesis / Rodent version	-1.14968e-05	0	0	0	0
Vitamin B3 (nicotinamide) metabolism	-7.27278e-06	0	0	0	0
Regulation of lipid metabolism_PPAR regulation of lipid metabolism	-3.22915e-06	0	0	0	0
Anti-apoptotic action of Gastrin in pancreatic cancer	-3.09992e-06	0	0	0	0
Stem cells_Cooperation between Hedgehog, IGF-2 and HGF signaling pathways in medulloblastoma stem cells	4.54618e-06	0	0	0	0
Autophagy_Autophagy	8.60131e-06	0	0	0	0
Hedgehog signaling in breast cancer	1.23893e-05	0	0	1	0
Role of BMP-SMAD pathway in heart development	1.6305e-05	0	0	0	0
Retinoic acid and retinoic acid receptors in regulation of oligodendrocyte differentiation	1.70593e-05	0	0	0	0
Immune response_MIF - the neuroendocrine-macrophage connector	1.72272e-05	0	0	0	0
Cholesterol and Sphingolipids transport / Recycling to plasma membrane and excretion in liver (normal and CF)	1.80747e-05	0	0	0	0
Role of histone modificators in progression of multiple myeloma	1.80977e-05	0	0	0	0
Immune response_Antigen presentation by MHC class II	2.39942e-05	0	0	0	0
Antigen presentation by MHC class II	2.45496e-05	0	0	0	0
Cholesterol Biosynthesis	2.6459e-05	0	0	0	0
Potassium transporters: inward current	2.75755e-05	0	0	0	0
IGF-1 signaling in multiple myeloma	2.79401e-05	0	0	0	0
Selected targets of ESR1	2.9247e-05	0	0	1	0
Selected targets of NRSF	3.04199e-05	0	0	0	0
Signal transduction_ERK1/2 signaling pathway	3.05708e-05	0	0	0	0
N-Glycan biosynthesis p2	3.40545e-05	0	0	0	0
Stem cells_H3K36 demethylation in stem cell maintenance	3.48061e-05	0	0	0	0
Aminoacyl-tRNA biosynthesis in mitochondrion	4.19028e-05	0	0	0	0
Pentose phosphate pathway/ Rodent version	4.53957e-05	0	0	0	0
Immune response_MIF-JAB1 signaling	5.11452e-05	0	0	0	0
Development_GH-RH signaling	5.45099e-05	0	0	0	0
Transport_Rab-9 regulation pathway	5.64403e-05	0	0	0	0
N-Glycan biosynthesis p1	5.92094e-05	0	0	0	0
Linoleic acid / Rodent version	6.07773e-05	0	0	0	0
Anandamide biosynthesis and metabolism	6.25008e-05	0	0	0	0
wtCFTR and deltaF508 traffic / Late endosome and Lysosome (norm and CF)	9.75275e-05	0	0	0	0
Stem cells_Scheme: Embryonal myogenesis	0.000102272	0	0	0	0
Cadherin-mediated cell adhesion	0.00010269	0	0	0	0
Rb proteins signaling in multiple myeloma	0.000107686	0	0	0	0
Stem cells_Scheme: Embryonal cardiomyogenesis	0.000108016	0	0	0	0
Development_Osteopontin signaling in osteoclasts	0.000114786	0	0	0	0
Cell adhesion_Cadherin-mediated cell adhesion	0.000142631	0	0	0	0
Cell cycle_Regulation of G1/S transition (part 1)	0.000158165	0	0	0	0
wtCFTR and deltaF508 traffic / Membrane expression (norm and CF)	0.000164912	0	0	0	0
HERG activation and function in heart	0.000165506	0	0	0	0
HSP22 and BAG-3-dependend macroautophagy in Huntington's disease	0.000175877	0	0	0	0
Transport_Aldosterone-mediated regulation of ENaC sodium transport	0.000180806	0	0	0	0
Defective efferocytosis in COPD	0.000189345	0	0	0	0
Possible regulation of HSF-1/ chaperone pathway in Huntington's disease	0.000197609	0	0	0	0
Development_MAG-dependent inhibition of neurite outgrowth	0.000266915	0	0	0	0
Mechanisms of resistance to EGFR inhibitors in lung cancer	0.00029152	0	0	0	0
Inhibition of remyelination in multiple sclerosis: regulation of cytoskeleton proteins	0.000295329	0	0	0	0
Transcription_Role of Akt in hypoxia induced HIF1 activation	0.000357913	0	0	0	0
Selective Insulin resistance in type 2 diabetes in liver	0.000402	0	0	0	0
Calcium channels	0.000577311	0	0	0	0
Heme metabolism	0.000639049	0	0	0	0

## Sheet: ZD-6474
	weight	target..transporter.enzyme.	enzyme	transporter	target
Histidine-glutamate-glutamine metabolism	-0.000382273	0	0	0	0
ACM3 signaling in dry eye	-0.000302622	0	0	0	0
Regulation of Beta-catenin activity in colorectal cancer	-0.000232861	0	0	0	0
Stem cells_Auditory hair cell differentiation in embryogenesis	-0.000219523	0	0	0	0
Cytoskeleton remodeling_Role of PDGFs in cell migration	-0.000219305	0	0	0	0
Translation _Regulation of EIF4F activity	-0.000208517	0	0	0	1
Transport_ACM3 signaling in lacrimal glands	-0.000200397	0	0	0	0
Activation of NFkB-dependent transcription by TNF-alpha and IL-1	-0.000199767	0	0	0	0
Retinoic acid maintains mucocilliary differentiation and mucins expression in normal and asthmatic airway epithelium	-0.000192279	0	0	0	0
Development_Signaling of Beta-adrenergic receptors via Beta-arrestins	-0.00015816	0	0	0	0
Transport_RAB5A regulation pathway	-0.000154039	0	0	0	1
Transport_Macropinocytosis regulation by growth factors	-0.000152487	0	0	0	1
Unsaturated fatty acid biosynthesis	-0.000147083	0	0	0	0
GLP-1 in inhibition of insulin secretion in type 2 diabetes	-0.000120744	0	0	0	1
Linoleic acid / Rodent version	-0.000119245	0	0	0	0
Activation of GAS-dependent transcription by IFN-gamma	-0.000117388	0	0	0	0
Regulation of anti-apoptotic members of Bcl-2 family	-0.0001073	0	0	0	0
N-Glycan biosynthesis p2	-0.000104162	0	0	0	0
Protein folding and maturation_Angiotensin system maturation \ Human version	-0.000103321	0	0	0	0
Protein folding and maturation_Angiotensin system maturation \ Rodent version	-0.000102494	0	0	0	0
Gamma-secretase regulation of gastrointestinal epithelial cell development	-0.000100317	0	0	0	0
IL-1 beta-dependent CFTR expression	-9.76477e-05	0	0	0	0
Development_Role of Activin A in cell differentiation and proliferation	-8.65717e-05	0	0	0	0
SREBP1 cross-talk with PXR, CAR and LXR/ Rodent version	-8.09762e-05	0	0	0	0
Selected targets of CREB1	-7.64468e-05	0	0	0	0
Transcription_Role of Akt in hypoxia induced HIF1 activation	-7.57567e-05	0	0	0	0
Role of Insulin in regulation of eating behavior in obesity	-6.04004e-05	0	0	0	0
Activation of ISRE-dependent transcription by INF-alpha and IFN-beta	-5.85152e-05	0	0	0	0
G-protein signaling_RhoA regulation pathway	-5.617e-05	0	0	0	0
Acetaminophen metabolism	-5.3431e-05	0	0	0	0
Influence of multiple myeloma cells on bone marrow stromal cells	-4.76488e-05	0	0	0	1
Th2-cytokines-induced mucous metaplasia in asthma	-4.28605e-05	0	0	0	0
Cytoskeleton remodeling_RalB regulation pathway	-4.09028e-05	0	0	0	0
Immune response_PGE2 signaling in immune response	-3.17835e-05	0	0	0	0
microRNA in Prostate Cancer	-3.11806e-05	0	0	0	0
RA: Drugs and drug targets (full version)	-2.84318e-05	0	0	0	0
Activation of NFAT-dependent transcription by PMA, Thaps and ionomycin (in ovary)	-1.99666e-05	0	0	0	0
Neurophysiological process_Circadian rhythm	-1.94545e-05	0	0	0	0
Role of IFN-beta in activation of T cell apoptosis in multiple sclerosis	-1.84846e-05	0	0	0	0
Dibromoethane metabolism	-1.72145e-05	0	0	0	0
DKK1 signaling in multiple myeloma	-1.57468e-05	0	0	0	0
Development_Notch Signaling Pathway	-1.38238e-05	0	0	0	0
Regulation of metabolism_Triiodothyronine and Thyroxine signaling	-1.36041e-05	0	0	0	0
RA: Drugs and drug targets (short version)	-1.34263e-05	0	0	0	0
wtCFTR and deltaF508 traffic / Late endosome and Lysosome (norm and CF)	-1.28676e-05	0	0	0	0
Prostaglandin 1 biosynthesis and metabolism	-1.19168e-05	0	0	0	0
Immune response_TLR3 and TLR4 induce TICAM1-specific signaling pathway	-7.89896e-06	0	0	0	0
Leucine, isoleucine and valine metabolism/ Rodent version	-7.35634e-06	0	0	0	0
Leucine, isoleucine and valine metabolism.p.2	-7.25296e-06	0	0	0	0
Mitochondrial unsaturated fatty acid beta-oxidation	-7.04042e-06	0	0	0	0
Stem cells_Generation of pancreatic beta-cells from embryonic stem cells (early stages)	-6.31455e-06	0	0	0	0
Cholesterol Biosynthesis	-5.98872e-06	0	0	0	0
Phospholipid metabolism p.2	-5.4541e-06	0	0	0	0
Aldosterone biosynthesis and metabolism	-4.80979e-06	0	0	0	0
Regulation of mast cell survival in asthma	-4.20977e-06	0	0	0	1
Cholesterol and Sphingolipids transport / Influx to the early endosome in liver (normal and CF)	1.94792e-06	0	0	0	0
Anti-apoptotic action of Gastrin in gastric cancer	1.00969e-05	0	0	0	0
Role of Tissue factor-induced Thrombin signaling in cancerogenesis	1.49797e-05	0	0	0	1
IMP biosynthesis	1.58647e-05	0	0	0	0
Glycolysis and gluconeogenesis p.3 / Human version	1.66996e-05	0	0	0	0
Glycolysis and gluconeogenesis p.3	1.7203e-05	0	0	0	0
Neurophysiological process_Delta-type opioid receptor in the nervous system	1.8795e-05	0	0	0	0
Folate effect on genome stability	1.88129e-05	0	0	0	0
Opioid and somatostatin systems in negative cell growth regulation via MAP kinase pathways	2.59529e-05	0	0	0	0
Cholesterol and Sphingolipids transport / Recycling to plasma membrane in lung (normal and CF)	2.59785e-05	0	0	0	0
Tyrosine metabolism p.2 (melanin)	2.82801e-05	0	0	0	0
Neurophysiological process_Olfactory transduction	2.85051e-05	0	0	0	0
Muscle contraction_Delta-type opioid receptor in smooth muscle contraction	3.39038e-05	0	0	0	0
Intracellular cholesterol transport in CF	3.61763e-05	0	0	0	0
Transport_Intracellular cholesterol transport in norm	3.73176e-05	0	0	0	0
Intracellular cholesterol transport in norm_old version	3.73452e-05	0	0	0	0
Apoptosis and survival_Caspase cascade	3.78234e-05	0	0	0	0
Neurophysiological process_Dopamine D2 receptor signaling in CNS	4.01037e-05	0	0	0	0
Blood coagulation_Blood coagulation	4.03166e-05	0	0	0	0
Adenylate cyclase-activating neuropeptides	4.07072e-05	0	0	0	0
SHH signaling in melanoma	4.79219e-05	0	0	0	0
Stem cells_Pancreatic cancer stem cells in tumor metastasis	4.90521e-05	0	0	0	0
Stem cells_H3K36 demethylation in stem cell maintenance	5.36851e-05	0	0	0	0
Start of mitosis	5.53957e-05	0	0	0	0
Development_FGFR signaling pathway	5.69014e-05	0	0	0	0
Inhibition of TGF-beta signaling in lung cancer	5.89079e-05	0	0	0	0
Hedgehog signaling in gastric cancer	6.03763e-05	0	0	0	0
Plasmalogen biosynthesis	6.39288e-05	0	0	0	0
Microsatellite instability in gastric cancer	6.47521e-05	0	0	0	0
Vitamin D2 (ergocalciferol) metabolism	6.66516e-05	0	0	0	0
TMPRSS2-ERG fusion in Prostate Cancer	6.89889e-05	0	0	0	1
Cell cycle_Sister chromatid cohesion	7.14137e-05	0	0	0	0
Neurophysiological process_nNOS signaling in neuronal synapses	7.22316e-05	0	0	0	0
Cell cycle_Initiation of mitosis	7.28925e-05	0	0	0	0
Regulation of intrinsic membrane properties and excitability of cortical pyramidal neurons	8.55372e-05	0	0	0	0
Calcium channels	8.58174e-05	0	0	0	0
Apoptosis and survival_Regulation of Apoptosis by Mitochondrial Proteins	8.63373e-05	0	0	0	0
Triacylglycerol biosynthesis in obesity and diabetes mellitus, type II	9.06181e-05	0	0	0	0
Mechanism of action of DGAT1 inhibitors in obesity and diabetes mellitus, type II (Variant 1)	9.13146e-05	0	0	0	0
Deregulation of Ca2+-dependent neuronal cell survival in Huntington's disease	0.000102231	0	0	0	0
Main genetic and epigenetic alterations in lung cancer	0.000102548	0	0	0	1
EGFR signaling in Prostate Cancer	0.000109667	0	0	0	1
Vitamin B7 (biotin) metabolism	0.000110696	0	0	0	0
Ganglioside Metabolism p2	0.000111592	0	0	0	0
Nicotine signaling (general scheme)	0.000112134	0	0	0	0
Cholesterol and Sphingolipids transport / Transport from Golgi and ER to the apical membrane	0.00011753	0	0	0	0
Cholesterol and Sphingolipids transport / Transport from Golgi and ER to the apical membrane (normal and CF)	0.000118813	0	0	0	0
CFTR translational fidelity (class I mutations)	0.000125406	0	0	0	0
Stem cells_Scheme: Adult neurogenesis in the Subventricular Zone	0.000132168	0	0	0	0
Putative pathways for stimulation of fat cell differentiation by Bisphenol A	0.000133213	0	0	0	0
Neuropeptide signaling in pancreatic cancer	0.000141318	0	0	0	0
Cytoskeleton remodeling_CDC42 in cellular processes	0.000152316	0	0	0	0
Transport_RAB1A regulation pathway	0.000153426	0	0	0	0
Immune response_IL-13 signaling via PI3K-ERK	0.000161521	0	0	0	0
Renal secretion of organic electrolytes / Rodent version	0.000167449	0	0	1	0
Gamma-secretase regulation of mammary cell development	0.000170399	0	0	0	0
Apoptosis and survival_p53-dependent apoptosis	0.000173313	0	0	0	1
Cytoskeleton remodeling_Role of PKA in cytoskeleton reorganisation	0.000180854	0	0	0	1
p53-independent apoptotic signaling	0.000187103	0	0	0	1
GABA signaling in brain	0.000202498	0	0	0	0
Prolactin/ ERK signaling in breast cancer	0.000235054	0	0	0	0
Role of IL8 receptors in angiogenesis	0.000237553	0	0	0	0
Normal wtCFTR traffic / ER-to-Golgi	0.000257216	0	0	0	0
Delta508-CFTR traffic / ER-to-Golgi in CF	0.000262364	0	0	0	0
Neurophysiological process _Visual perception	0.000277246	0	0	0	0
Regulation of G1-S transition	0.000289161	0	0	0	0
Signal transduction_Activin A signaling regulation	0.000352143	0	0	0	0
Development_Thyroliberin signaling	0.000365396	0	0	0	0
Ubiquinone metabolism	0.000376834	0	0	0	0
Translation_(L)-selenoaminoacids incorporation in proteins during translation	0.000438582	0	0	0	0
Sodium channels and transporters: inward current	0.000549908	0	0	0	0

## Sheet: PF2341066-crizotinib
	weight	target..transporter.enzyme.	enzyme	transporter	target
Mitochondrial ketone bodies biosynthesis and metabolism	-0.000164303	0	0	0	0
Renal secretion of organic electrolytes / Rodent version	-0.000157152	0	0	0	0
Immune response_NF-AT signaling and leukocyte interactions	-0.000125222	0	0	0	0
HERG activation and function in heart	-5.47185e-05	0	0	0	0
Transport_RAB3 regulation pathway	-5.39343e-05	0	0	0	0
Ethanol/Acetaldehyde-dependent stimulation of MMP-9 expression in HCC	-4.19489e-05	0	0	0	0
Regulation of immune cell differentiation by Notch signaling	-4.17141e-05	0	0	0	0
Th2-cytokines-induced mucous metaplasia in asthma	-4.00575e-05	0	0	0	0
G-protein signaling_Regulation of RAC1 activity	-3.49479e-05	0	0	0	0
Proteolysis_Putative ubiquitin pathway	-2.58696e-05	0	0	0	0
Regulation of caspase activity in Huntington's disease	-6.65071e-06	0	0	0	0
HCV-dependent cytoplasmic signaling leading to HCC	-5.84329e-06	0	0	0	0
Role of cell-cell and ECM-cell interactions in oligodendrocyte differentiation and myelination	1.86186e-06	0	0	0	0
Amitraz-induced inhibition of Insulin secretion	1.96965e-06	0	0	0	0
The role of aberrations in CDKN2 locus and CDK4 in familial melanoma	3.21922e-06	0	0	0	0
G-protein signaling_Rap2B regulation pathway	6.50646e-06	0	0	0	0
Selected targets of ESR1	1.04022e-05	0	0	1	0
Phosphatidylinositol metabolism	1.28721e-05	0	0	0	0
DNA damage_Brca1 as a transcription regulator	2.12162e-05	0	0	0	0
Stem cells_Aberrant Wnt signaling in medulloblastoma stem cells	2.59423e-05	0	0	0	0
Downregulation of MITF in melanoma	3.02251e-05	0	0	0	0
Pioglitazone and Rosiglitazone in treatment of type 2 diabetes and metabolic syndrome X	3.15722e-05	0	0	0	0
Manganese, Calcium and Iron-regulated proteins	3.78308e-05	0	0	0	0
Role of Thyroid hormone in regulation of oligodendrocyte differentiation	3.87136e-05	0	0	0	0
G-protein signaling_Regulation of cAMP levels by ACM	4.97157e-05	0	0	0	0
Cholesterol and Sphingolipids transport / Influx to the early endosome in liver (normal and CF)	5.0262e-05	0	0	0	0
Transport_Intracellular cholesterol transport in norm	6.92512e-05	0	0	0	0
Intracellular cholesterol transport in CF	6.98733e-05	0	0	0	0
Intracellular cholesterol transport in norm_old version	7.01878e-05	0	0	0	0
FGF2 in multiple myeloma	9.41199e-05	0	0	0	0
Development_Activation of ERK by Kappa-type opioid receptor	0.000100403	0	0	0	0
Rho-dependent regulation of normal and asthmatic smooth muscle contraction	0.000113218	0	0	0	0
ATP/ITP metabolism	0.000134166	0	0	0	0
Role of Thyroid hormone in regulation of oligodendrocyte differentiation in multiple sclerosis	0.000189148	0	0	0	0
Stem cells_Pancreatic cancer stem cells in tumor metastasis	0.000268302	0	0	0	0
Normal and pathological TGF-beta-mediated regulation of cell proliferation	0.000288352	0	0	0	0
Role of prenatal nicotine exposure in inhibition of pancreatic beta cells differentiation and function	0.000392625	0	0	0	0

## Sheet: AEW541
	weight	target..transporter.enzyme.	enzyme	transporter	target
Development_Role of Activin A in cell differentiation and proliferation	-0.000351135	0	0	0	0
Neuropeptides signaling through G-protein alpha-i & G-protein alpha-q	-0.000335314	0	0	0	0
Development_Role of HDAC and calcium/calmodulin-dependent kinase (CaMK) in control of skeletal myogenesis	-0.000268625	0	0	0	1
Transcription_Receptor-mediated HIF regulation	-0.000257396	0	0	0	1
Role of prenatal nicotine exposure in apoptosis and proliferation of pancreatic beta cells	-0.000223332	0	0	0	1
N-Glycan biosynthesis p1	-0.000213297	0	0	0	0
Inhibition of RUNX3 signaling in gastric cancer	-0.00021105	0	0	0	0
Activation of HRE-dependent transcription by Co, DFO and hypoxia	-0.000188089	0	0	0	0
G-protein signaling_Rap1B regulation pathway	-0.000183997	0	0	0	0
Sodium channels and transporters: inward current	-0.0001559	0	0	0	0
Nicotine signaling (general scheme)	-0.000143105	0	0	0	0
Role of IGH translocations in multiple myeloma	-6.46498e-05	0	0	0	0
Selenoamino acid metabolism	-5.62899e-05	0	0	0	0
Putative pathways of activation of monoclonal protein secretion in multiple myeloma	-4.80541e-05	0	0	0	0
Role of ER stress in obesity and type 2 diabetes	-4.39142e-05	0	0	0	0
Role of Diethylhexyl Phthalate and Tributyltin in fat cell differentiation	-3.59542e-05	0	0	0	0
Insulin-dependent stimulation of SREBP-1 in type 2 diabetes in liver	-2.61191e-05	0	0	0	0
CAR signaling via cross-talk / Human Version	-2.60753e-05	0	0	0	0
CAR signaling via cross-talk / Rodent version	-2.60588e-05	0	0	0	0
Transport_Aldosterone-mediated regulation of ENaC sodium transport	-2.36292e-05	0	0	0	0
Nitrogen metabolism	-2.15186e-05	0	0	0	0
Nitrogen metabolism/ Rodent version	-2.14826e-05	0	0	0	0
Activation of NFAT-dependent transcription by PMA and Thaps (in kidney)	-1.49067e-05	0	0	0	0
Aflatoxin B1-dependent induction of HCC	-6.96615e-06	0	0	0	1
Plasmalogen biosynthesis	2.24474e-06	0	0	0	0
Immune response_IL-12 signaling pathway	4.2991e-06	0	0	0	0
Endothelial cell apoptosis in COPD	4.61667e-06	0	0	0	0
Stem cells_Role of Neuregulin 1 and Thymosin beta-4 in myocardium regeneration after infarction	4.73876e-06	0	0	0	0
Hypoxia-induced EMT in cancer and fibrosis	6.43421e-06	0	0	0	0
Development_S1P1 signaling pathway	9.93722e-06	0	0	0	0
Heparan sulfate/heparin metabolism	1.12514e-05	0	0	0	0
Inhibitory action of Lipoxins and Resolvin E1 on neutrophil functions	1.15103e-05	0	0	0	0
Activation of NFkB-dependent transcription by TNF-alpha and IL-1	1.79911e-05	0	0	0	0
Regulation of metabolism_Triiodothyronine and Thyroxine signaling	1.90084e-05	0	0	0	0
Development_Thrombopoetin signaling via JAK-STAT pathway	2.34073e-05	0	0	0	0
Cholesterol and Sphingolipids transport / Distribution to the intracellular membrane compartments	2.81385e-05	0	0	0	0
Development_Angiotensin activation of Akt	2.82854e-05	0	0	0	0
Cholesterol and Sphingolipids transport / Distribution to the intracellular membrane compartments (normal and CF)	2.84454e-05	0	0	0	0
FGF2 in multiple myeloma	2.92181e-05	0	0	0	0
Regulation of lipid metabolism_Stimulation of Arachidonic acid production by ACM receptors	3.27356e-05	0	0	0	0
Glycogen metabolism	3.56721e-05	0	0	0	0
Immune response_Oncostatin M signaling via JAK-Stat in human cells	3.62505e-05	0	0	0	0
Development_Adiponectin signaling	3.65262e-05	0	0	0	0
Immune response_Oncostatin M signaling via JAK-Stat in mouse cells	4.07292e-05	0	0	0	0
wtCFTR and delta508 traffic / Clathrin coated vesicles formation (norm and CF)	4.13196e-05	0	0	0	0
Apoptosis and survival_Apoptotic TNF-family pathways	4.68035e-05	0	0	0	0
Pentose phosphate pathway/ Rodent version	5.0884e-05	0	0	0	0
FGF signaling in Prostate Cancer	5.75069e-05	0	0	0	0
Role of TLR signaling in skin sensitization	6.38626e-05	0	0	0	0
Cytoskeleton remodeling_Fibronectin-binding integrins in cell motility	6.7771e-05	0	0	0	0
Unsaturated fatty acid biosynthesis	7.03334e-05	0	0	0	0
Cell cycle_Influence of Ras and Rho proteins on G1/S Transition	0.00010324	0	0	0	0
Selected targets of c-Myc	0.000158053	0	0	0	0
Immune response_IL-10 signaling pathway	0.000298981	0	0	0	0

## Sheet: AZD0530
	weight	target..transporter.enzyme.	enzyme	transporter	target
IgE- and MGF-induced Fyn-mediated activation of lung mast cells in asthma	-0.00014492	0	0	0	0
Down-regulation of mast cell functions through ITIM-containing inhibitory receptors in asthma	-1.09278e-08	0	0	0	0
Stem cells_mGluR3 signaling in glioblastoma stem cells	3.45494e-05	0	0	0	1
Translation_Opioid receptors in regulation of translation	3.98224e-05	0	0	0	0
Cannabinoid receptor signaling in nicotine addiction	5.53612e-05	0	0	0	0
Protein folding_Membrane trafficking and signal transduction of G-alpha (i) heterotrimeric G-protein	0.000109084	0	0	0	0

## Sheet: Erlotinib
	weight	target..transporter.enzyme.	enzyme	transporter	target
Selected targets of SP1	-0.000227595	0	0	0	0
Selected targets of HNF transcription factors	-0.000227507	0	0	0	0
Th2-cytokines induced expression of Mucin 5AC and maintenance of mucous cell phenotype in normal airway epithelium	-0.000137341	0	0	0	0
Stem cells_Auditory hair cell differentiation in embryogenesis	-9.48965e-05	0	0	0	0
Canonical Notch signaling pathway in colorectal cancer	-8.83115e-05	0	0	0	0
Selected targets of ESR1	-6.75427e-05	0	0	1	0
Pro-oncogenic action of Androgen receptor in breast cancer	-6.19541e-05	0	0	0	0
Cornification of epithelium in dry eye	-6.0534e-05	0	0	0	0
Hedgehog signaling in breast cancer	-4.2621e-05	0	0	1	0
Notch signaling in breast cancer	-2.40473e-05	0	0	0	1
O-glycan biosynthesis / Human version	-2.29564e-05	0	0	0	0
O-glycan biosynthesis	-2.28087e-05	0	0	0	0
PXR/ RXR regulation of ATP-binding transporters	-1.64931e-05	1	0	0	0
Interconnectivity between Folic acid and Fluorouracil pathways in gastric cancer	-9.28941e-06	0	0	1	0
Butanoate metabolism	1.48467e-05	0	0	0	0
Putative roles of SETDB1 and PLU-1 in melanoma	2.05067e-05	0	0	0	0
Rb proteins signaling in multiple myeloma	2.95712e-05	0	0	0	0
Regulation of G1-S transition	3.59296e-05	0	0	0	0
Transcription factors in neurogenesis	5.96906e-05	0	0	0	0
Development_Transactivation of PDGFR in non-neuronal cells by Dopamine D2 receptor	6.75886e-05	0	0	0	0
Stem cells_Role of PKR1 and ILK in cardiac progenitor cells	9.2714e-05	0	0	0	0
Cell cycle_Cell cycle (generic schema)	9.77367e-05	0	0	0	0
Blood coagulation_GPCRs in platelet aggregation	0.000173959	0	0	0	0
Anti-apoptotic action of Gastrin in gastric cancer	0.000232481	0	0	0	0
G-protein signaling_G-Protein alpha-q signaling cascades	0.000263037	0	0	0	0
Apoptosis and survival_Anti-apoptotic action of Gastrin	0.000295331	0	0	0	0

[truncated: 4 more sheets: Irinotecan, RAF265, Sorafenib, LBW242]
