# Supplementary material for: Predict drug sensitivity of cancer cells with pathway activity inference
Source: BMC Med Genomics. 2019 Jan 31;12(Suppl 1):15. doi: 10.1186/s12920-018-0449-4 (PMC6357358; doi:10.1186/s12920-018-0449-4)
Supplement: Supplementary file 4 — Coefficients of genes in elastic net models for two drugs. (XLSX 13 kb) [file 12920_2018_449_MOESM4_ESM.xlsx]

## Sheet: Lapatinib
Entrez GeneID	weight
93210	-0.0424785644079333
10948	-0.0419469120288336
5625	-0.0355147375697229
2064	-0.030550312814744	ERBB2
23224	-0.0238100799835618
643224	-0.0190152231330103
147179	-0.0174279435579492
80111	-0.0160627248616483
8165	-0.0144481267344868
9058	-0.0142316181498925
2194	-0.0129396373742597
55915	-0.0115780821393106
1160	-0.0104028637527069
440387	-0.00774624610056735
2886	-0.00765503848314364
23508	-0.00676112941272417
6401	-0.00513593722393416
4250	-0.00339700367139444
1501	-0.00219521143136149
3149	-0.00157052088091466
3177	-0.00149156045363078
3823	0.000704721082956444
79974	0.00495519242949571
1808	0.00516783063013951
6678	0.00537217805982901
684	0.00580769327249234
10613	0.0105828710230131
10744	0.0108249900545232
4240	0.013361180663157
51170	0.0162436089991903
64221	0.0175091672689882
80071	0.0267017294574179
6566	0.0267098648148922
8727	0.0326723073142193

## Sheet: 17-AAG
Entrez GeneID	weight
1728	-0.18712729259675	NQO1
58190	-0.0679466815746843
54982	-0.0617231254329714
25963	-0.0469000704909375
9826	-0.0425927215139483
147694	-0.0399337694786998
26119	-0.0398906827434918
23398	-0.039039229820053
7803	-0.0341270273737066
27068	-0.0330570273936608
2729	-0.0309047454585588
55255	-0.0306951923452803
22850	-0.0263772909019544
7596	-0.0260978909451747
100506863	-0.0260877912453081
2938	-0.0245617067978966
51303	-0.0243801974205482
11060	-0.0234468359621884
6275	-0.0225973955354166
9677	-0.0204397141862836
100507605	-0.0184779852604849
57731	-0.0183845789511168
1026	-0.0179892723894953
9919	-0.0174542367127468
51043	-0.017412509017275
10417	-0.0174108397801121
22821	-0.0173714949114126
84809	-0.0172219453566475
27076	-0.0169579643622409
4828	-0.016656658934867
7295	-0.0164471321835174
4929	-0.0161147865927598
23657	-0.0154810331558017
51110	-0.0145142281280613
2121	-0.014340620250451
1071	-0.0143001555347156
639	-0.014257083354067
10437	-0.01392481881378
5003	-0.0133312490495288
9716	-0.0125413824236279
7276	-0.0120898503049087
2	-0.0117482621758197
758	-0.0116910792021166
6415	-0.0116038244712024
2637	-0.0107652064158539
5004	-0.0106997006044287
1646	-0.0105909840364785
28983	-0.00923168131169523
9786	-0.00880085205665862
81848	-0.00869377160970685
29974	-0.00726449449961325
50943	-0.00660420875761182
3292	-0.00657027161051646
3207	-0.0065384209180528
10312	-0.00651872194811686
11001	-0.00605588965687753
635	-0.00569268948957357
23492	-0.00537455890375663
6708	-0.0050512740801213
6915	-0.00490516252989829
29948	-0.00477266439290161
4832	-0.00415620473359933
9582	-0.00408962856110204
729238	-0.00404051409445345
6564	-0.00373131136121467
23509	-0.00335613898917057
100506190	-0.00275043552697775
7133	-0.0024685901159074
7673	-0.00243157688903218
79153	-0.00242154082678817
341	-0.00199709683348467
2243	-0.00181674709984971
8537	-0.00173082733488727
3268	-0.00136255310300095
26281	-0.00131832989196009
1454	-0.000877354800879108
1892	-0.000777394705225053
13	-0.000660207988010211
9681	-0.000178390064570031
7363	-7.43982347542958e-05
2353	-4.32536677444127e-05
56142	-2.12494040872024e-05
51704	0.000145999603890661
6511	0.000183064835906009
51298	0.000196126278819237
27345	0.000445790174549373
80199	0.000516204771265479
6665	0.000720404064713518
192666	0.00073285295110814
8936	0.00168888354798473
3908	0.00172557871896491
100505650	0.00177094014346091
8464	0.0018792478786562
586	0.00211723720684668
2215	0.00226923862063689
284443	0.00227308000395964
3702	0.00245514143708293
6355	0.00259402935463506
478	0.00303167196961122
80183	0.00352184601673007
56891	0.00428885791877236
55799	0.00434795442766712
2543	0.00446633661854547
1620	0.004740785309256
51702	0.0048751459387809
55282	0.00509308770146777
2893	0.00567532947658127
26648	0.00616080020303559
11081	0.00635759685846745
22800	0.00668225778386788
114883	0.00677214102271421
1080	0.00680418763041056
51435	0.00715512076794051
59339	0.00729126883524824
1809	0.00731624199476221
4879	0.00734086450367073
8660	0.00754940453807551
56311	0.00794145093023984
55906	0.0082664799964814
6596	0.00833695332791661
54738	0.00886231720471428
23604	0.00913396532982623
552	0.00969403542054629
54504	0.00972827332913004
25796	0.0109361536834252
4050	0.0125123832760106
10686	0.0125177210741556
54661	0.0128195792579066
54769	0.0133844902461833
1004	0.0135874444695106
10568	0.014067507451538
1046	0.0144344436140557
10021	0.0150270984485129
5137	0.0152354398406288
81606	0.0161645300958648
57209	0.0166342664453333
22953	0.0179909074487374
5746	0.0180921084617798
9666	0.0181363559324928
4306	0.0188710897625444
79605	0.0194755040598501
3211	0.0196988606939451
5063	0.0201831377897376
10446	0.0221627791249303
4322	0.0235708689271582
9136	0.0252229330947774
81790	0.0254646093761519
881	0.0272591073910779
3764	0.0301347201269478
5243	0.0319477073527336
27032	0.0358877441541055
27156	0.037069992187663
10540	0.0462410244223446
8738	0.0596982697068022
